# Supplementary material for: (E)-1-[(2-Fluoro­phen­yl)imino­meth­yl]-2-naphthol–(Z)-1-[(2-fluoro­phen­yl)amino­methyl­idene]naphthalen-2(1H)-one (0.57/0.43)
Source: Acta Crystallogr Sect E Struct Rep Online. 2010 Apr 28;66(Pt 5):o1178. doi: 10.1107/S1600536810014777 (PMC2979202; doi:10.1107/S1600536810014777)
Supplement: Supplementary file 1 [file e-66-o1178-sup1.cif]

##############################################################################
###                                                                        ###
###        Electronic paper (Acta Crystallographica Section E)             ###
###                                                                        ###
##############################################################################
#                                                                            #
# This CIF contains the data in a paper accepted for publication in Acta     #
# Crystallographica Section E. It conforms to the requirements of Notes      #
# for Authors for Section E, and has been peer reviewed under the auspices   #
# of the IUCr Commission on Journals.                                        #
#                                                                            #
# Full details of the Crystallographic Information File format               #
# are given in the paper "The Crystallographic Information File (CIF):       #
# a New Standard Archive File for Crystallography" by S. R. Hall, F. H.      #
# Allen and I. D. Brown [Acta Cryst. (1991), A47, 655-685].                  #
#                                                                            #
# The current version of the core CIF dictionary is obtainable from          #
# ftp://ftp.iucr.org/pub/cif_core.dic. The current version number is 2.4.    #
#                                                                            #
# Software is freely available for graphical display of the structure(s) in  #
# this CIF.  For information consult the CIF home page http://www.iucr.org/  #
# cif/home.html                                                              #
#                                                                            #
# This file may be used for bona fide research purposes within the           #
# scientific community so long as proper attribution is given to the journal # 
# article from which it was obtained.                                        #
#                                                                            #
##############################################################################
                                             
data_I
_audit_creation_method     SHELXL-97
_chemical_name_systematic
;
(<i>E</i>)-1-[(2-Fluorophenyl)iminomethyl]-2-naphthol--(<i>Z</i>)-1-
[(2-fluorophenyl)aminomethylidene]naphthalen-2(1<i>H</i>)-one (0.57/0.43)
;
_chemical_name_common     'C17 H12 F N O'
_chemical_formula_moiety     '0.57(C17 H12 F N O), 0.43(C17 H12 F N O)'
_chemical_formula_sum     'C17 H12 F N O'
_chemical_formula_iupac     '0.57C17 H12 F N O, 0.43C17 H12 F N O'
_chemical_formula_weight     265.28
_chemical_melting_point     ?
_symmetry_cell_setting     Orthorhombic
_symmetry_space_group_name_H-M     'P 21 21 21'
_symmetry_space_group_name_Hall     'P 2ac 2ab'
loop_
    _symmetry_equiv_pos_as_xyz
    'x, y, z'
    '-x+1/2, -y, z+1/2'
    'x+1/2, -y+1/2, -z'
    '-x, y+1/2, -z+1/2'
_cell_length_a     7.2841(3)
_cell_length_b     12.2158(6)
_cell_length_c     14.5731(7)
_cell_angle_alpha     90.00
_cell_angle_beta     90.00
_cell_angle_gamma     90.00
_cell_volume     1296.73(10)
_cell_formula_units_Z     4
_cell_measurement_reflns_used     4776
_cell_measurement_theta_min     1.40
_cell_measurement_theta_max     27.77
_cell_measurement_temperature     296(2)
_exptl_crystal_description     Needle
_exptl_crystal_colour     yellow
_exptl_crystal_size_max     0.73
_exptl_crystal_size_mid     0.31
_exptl_crystal_size_min     0.10
_exptl_crystal_density_diffrn     1.359
_exptl_crystal_density_meas     ?
_exptl_crystal_density_method     'not measured'
_exptl_crystal_F_000     552
_exptl_absorpt_coefficient_mu     0.095
_exptl_absorpt_correction_type     integration
_exptl_absorpt_process_details     '(X-RED32; Stoe & Cie, 2002)'
_exptl_absorpt_correction_T_min     0.9666
_exptl_absorpt_correction_T_max     0.9933
_exptl_special_details
;
;
_diffrn_ambient_temperature     296(2)
_diffrn_radiation_type     MoK\a
_diffrn_radiation_wavelength     0.71073
_diffrn_radiation_source     'fine-focus sealed tube'
_diffrn_radiation_monochromator     graphite
_diffrn_measurement_device_type     'Stoe IPDSII'
_diffrn_measurement_method     '\w scans'
_diffrn_detector_area_resol_mean     6.67
_diffrn_reflns_number     5655
_diffrn_reflns_av_R_equivalents     0.0401
_diffrn_reflns_av_sigmaI/netI     0.0358
_diffrn_reflns_theta_min     2.18
_diffrn_reflns_theta_max     26.00
_diffrn_reflns_theta_full     26.00
_diffrn_measured_fraction_theta_max     1.000
_diffrn_measured_fraction_theta_full     1.000
_diffrn_reflns_limit_h_min     -8
_diffrn_reflns_limit_h_max     8
_diffrn_reflns_limit_k_min     -13
_diffrn_reflns_limit_k_max     15
_diffrn_reflns_limit_l_min     -17
_diffrn_reflns_limit_l_max     16
_diffrn_standards_number     0
_diffrn_standards_interval_count     0
_diffrn_standards_interval_time     ?
_diffrn_standards_decay_%     0
_refine_special_details
;
Refinement of <i>F</i>^2^ against ALL reflections. The weighted <i>R</i>-factor
wR and goodness of fit <i>S</i> are based on <i>F</i>^2^, conventional
<i>R</i>-factors <i>R</i> are based on <i>F</i>, with <i>F</i> set to zero for
negative <i>F</i>^2^. The threshold expression of <i>F</i>^2^ >
\s(<i>F</i>^2^) is used only for calculating <i>R</i>-factors(gt) etc. and is
not relevant to the choice of reflections for refinement. <i>R</i>-factors
based on <i>F</i>^2^ are statistically about twice as large as those based on
<i>F</i>, and <i>R</i>- factors based on ALL data will be even larger.
;
_reflns_number_total     1477
_reflns_number_gt     951
_reflns_threshold_expression     I>2\s(I)
_refine_ls_structure_factor_coef     Fsqd
_refine_ls_matrix_type     full
_refine_ls_R_factor_all     0.0834
_refine_ls_R_factor_gt     0.0472
_refine_ls_wR_factor_gt     0.0999
_refine_ls_wR_factor_ref     0.1132
_refine_ls_goodness_of_fit_ref     0.970
_refine_ls_restrained_S_all     0.970
_refine_ls_number_reflns     1477
_refine_ls_number_parameters     183
_refine_ls_number_restraints     1
_refine_ls_hydrogen_treatment     constr
_refine_ls_weighting_scheme     calc
_refine_ls_weighting_details
                 'calc w=1/[\s^2^(Fo^2^)+(0.0576P)^2^] where P=(Fo^2^+2Fc^2^)/3'
_atom_sites_solution_hydrogens     geom
_atom_sites_solution_primary     direct
_atom_sites_solution_secondary     difmap
_refine_ls_shift/su_max     0.001
_refine_ls_shift/su_mean     0.001
_refine_diff_density_max     0.231
_refine_diff_density_min     -0.141
_refine_ls_extinction_method     none
_refine_ls_extinction_coef     ?
loop_
    _atom_type_symbol
    _atom_type_description
    _atom_type_scat_dispersion_real
    _atom_type_scat_dispersion_imag
    _atom_type_scat_source
    'C' 'C' 0.0033 0.0016
                         'International Tables Vol C Tables 4.2.6.8 and 6.1.1.4'
    'H' 'H' 0.0000 0.0000
                         'International Tables Vol C Tables 4.2.6.8 and 6.1.1.4'
    'F' 'F' 0.0171 0.0103
                         'International Tables Vol C Tables 4.2.6.8 and 6.1.1.4'
    'N' 'N' 0.0061 0.0033
                         'International Tables Vol C Tables 4.2.6.8 and 6.1.1.4'
    'O' 'O' 0.0106 0.0060
                         'International Tables Vol C Tables 4.2.6.8 and 6.1.1.4'
_computing_data_collection     'X-AREA (Stoe & Cie, 2002)'
_computing_cell_refinement     'X-AREA (Stoe & Cie, 2002)'
_computing_data_reduction     'X-RED32 (Stoe & Cie, 2002)'
_computing_structure_solution     'SHELXS97 (Sheldrick, 2008)'
_computing_structure_refinement     'SHELXL97 (Sheldrick, 2008)'
_computing_molecular_graphics     'ORTEP-3 for Windows (Farrugia, 1997)'
_computing_publication_material     'WinGX (Farrugia, 1999)'
loop_
    _atom_site_type_symbol
    _atom_site_label
    _atom_site_fract_x
    _atom_site_fract_y
    _atom_site_fract_z
    _atom_site_U_iso_or_equiv
    _atom_site_adp_type
    _atom_site_calc_flag
    _atom_site_refinement_flags
    _atom_site_occupancy
    _atom_site_disorder_assembly
    _atom_site_disorder_group
    C C1 0.3705(5) 0.8439(3) 0.5517(2) 0.0525(9) Uani d . 1 . .
    C C2 0.4237(5) 0.7941(4) 0.6359(3) 0.0643(10) Uani d . 1 . .
    C C3 0.4381(5) 0.8594(4) 0.7158(3) 0.0736(12) Uani d . 1 . .
    H H3 0.4738 0.8268 0.7707 0.088 Uiso calc R 1 . .
    C C4 0.4018(5) 0.9661(4) 0.7144(3) 0.0700(11) Uani d . 1 . .
    H H4 0.4127 1.0060 0.7685 0.084 Uiso calc R 1 . .
    C C5 0.3467(5) 1.0212(3) 0.6328(3) 0.0614(10) Uani d . 1 . .
    C C6 0.3091(6) 1.1331(4) 0.6324(3) 0.0780(12) Uani d . 1 . .
    H H6 0.3201 1.1728 0.6866 0.094 Uiso calc R 1 . .
    C C7 0.2573(8) 1.1848(4) 0.5552(4) 0.0927(14) Uani d . 1 . .
    H H7 0.2337 1.2596 0.5562 0.111 Uiso calc R 1 . .
    C C8 0.2390(7) 1.1264(4) 0.4742(3) 0.0899(14) Uani d . 1 . .
    H H8 0.2024 1.1621 0.4209 0.108 Uiso calc R 1 . .
    C C9 0.2744(6) 1.0171(3) 0.4721(3) 0.0706(11) Uani d . 1 . .
    H H9 0.2614 0.9793 0.4171 0.085 Uiso calc R 1 . .
    C C10 0.3302(4) 0.9598(3) 0.5510(2) 0.0520(8) Uani d . 1 . .
    C C11 0.3571(5) 0.7794(3) 0.4722(2) 0.0568(9) Uani d . 1 . .
    H H11 0.3241 0.8133 0.4175 0.068 Uiso calc R 1 . .
    C C12 0.3841(5) 0.6111(3) 0.3898(3) 0.0577(9) Uani d . 1 . .
    C C13 0.3368(6) 0.5017(3) 0.3975(3) 0.0743(10) Uani d U 1 . .
    C C14 0.3288(6) 0.4347(4) 0.3228(5) 0.0930(15) Uani d . 1 . .
    H H14 0.2959 0.3616 0.3296 0.112 Uiso calc R 1 . .
    C C15 0.3693(7) 0.4754(5) 0.2380(4) 0.0916(16) Uani d . 1 . .
    H H15 0.3627 0.4302 0.1868 0.110 Uiso calc R 1 . .
    C C16 0.4199(6) 0.5835(4) 0.2282(3) 0.0830(13) Uani d . 1 . .
    H H16 0.4484 0.6111 0.1704 0.100 Uiso calc R 1 . .
    C C17 0.4283(5) 0.6505(3) 0.3039(3) 0.0689(11) Uani d . 1 . .
    H H17 0.4642 0.7231 0.2971 0.083 Uiso calc R 1 . .
    F F1 0.2925(4) 0.4629(2) 0.4811(2) 0.1113(10) Uani d U 1 . .
    N N1 0.3887(4) 0.6741(2) 0.4711(2) 0.0612(8) Uani d . 1 . .
    H H1B 0.4135 0.6418 0.5220 0.073 Uiso calc PR 0.43(6) A 1
    O O1 0.4613(5) 0.6891(2) 0.6408(2) 0.0823(9) Uani d . 1 . .
    H H1A 0.4242 0.6584 0.5943 0.124 Uiso calc PR 0.57(6) A 2
loop_
    _atom_site_aniso_label
    _atom_site_aniso_U_11
    _atom_site_aniso_U_22
    _atom_site_aniso_U_33
    _atom_site_aniso_U_12
    _atom_site_aniso_U_13
    _atom_site_aniso_U_23
    C1 0.0475(17) 0.062(2) 0.048(2) -0.0027(16) -0.0010(14) -0.0002(18)
    C2 0.055(2) 0.076(3) 0.062(3) -0.003(2) 0.0028(18) 0.008(2)
    C3 0.068(2) 0.106(4) 0.047(2) 0.005(2) 0.0024(19) 0.007(2)
    C4 0.062(2) 0.099(3) 0.049(2) -0.007(2) 0.0014(19) -0.007(2)
    C5 0.055(2) 0.072(3) 0.057(2) -0.0125(18) 0.0069(17) -0.010(2)
    C6 0.081(3) 0.076(3) 0.077(3) -0.012(2) 0.015(2) -0.020(3)
    C7 0.118(4) 0.057(2) 0.103(4) -0.001(3) 0.016(3) -0.004(3)
    C8 0.127(4) 0.062(3) 0.081(3) 0.013(3) -0.003(3) 0.006(2)
    C9 0.096(3) 0.061(2) 0.055(2) 0.004(2) -0.003(2) 0.0001(18)
    C10 0.0468(18) 0.056(2) 0.053(2) -0.0045(15) 0.0006(15) 0.0017(18)
    C11 0.055(2) 0.057(2) 0.059(2) 0.0004(17) -0.0048(18) 0.0079(17)
    C12 0.0473(18) 0.052(2) 0.073(3) 0.0021(16) -0.0060(18) -0.006(2)
    C13 0.062(2) 0.056(3) 0.104(2) 0.0001(19) -0.002(2) -0.005(2)
    C14 0.074(3) 0.055(3) 0.151(5) -0.001(2) -0.011(3) -0.010(3)
    C15 0.075(3) 0.087(4) 0.114(4) 0.014(3) -0.007(3) -0.040(3)
    C16 0.075(3) 0.094(4) 0.080(3) 0.014(3) 0.000(2) -0.017(3)
    C17 0.067(2) 0.070(3) 0.070(2) 0.007(2) 0.001(2) -0.008(2)
    F1 0.124(2) 0.0774(17) 0.133(2) -0.0092(16) 0.007(2) 0.0304(16)
    N1 0.0596(18) 0.057(2) 0.067(2) 0.0015(15) -0.0012(15) 0.0019(16)
    O1 0.098(2) 0.0781(19) 0.0710(19) 0.0091(18) 0.0012(16) 0.0213(16)
_geom_special_details
;
All esds (except the esd in the dihedral angle between two l.s. planes) are
estimated using the full covariance matrix. The cell esds are taken into
account individually in the estimation of esds in distances, angles and
torsion angles; correlations between esds in cell parameters are only used
when they are defined by crystal symmetry. An approximate (isotropic)
treatment of cell esds is used for estimating esds involving l.s. planes.
;
loop_
    _geom_bond_atom_site_label_1
    _geom_bond_atom_site_label_2
    _geom_bond_site_symmetry_2
    _geom_bond_distance
    _geom_bond_publ_flag
    C1 C11 . 1.405(5) ?
    C1 C2 . 1.424(5) ?
    C1 C10 . 1.446(5) ?
    C2 O1 . 1.314(5) ?
    C2 C3 . 1.415(5) ?
    C3 C4 . 1.330(6) ?
    C3 H3 . 0.93 ?
    C4 C5 . 1.426(6) ?
    C4 H4 . 0.93 ?
    C5 C6 . 1.394(6) ?
    C5 C10 . 1.413(5) ?
    C6 C7 . 1.344(6) ?
    C6 H6 . 0.93 ?
    C7 C8 . 1.387(6) ?
    C7 H7 . 0.93 ?
    C8 C9 . 1.360(5) ?
    C8 H8 . 0.93 ?
    C9 C10 . 1.406(5) ?
    C9 H9 . 0.93 ?
    C11 N1 . 1.306(4) ?
    C11 H11 . 0.93 ?
    C12 C17 . 1.380(5) ?
    C12 C13 . 1.384(5) ?
    C12 N1 . 1.413(4) ?
    C13 F1 . 1.347(5) ?
    C13 C14 . 1.363(6) ?
    C14 C15 . 1.365(7) ?
    C14 H14 . 0.93 ?
    C15 C16 . 1.378(7) ?
    C15 H15 . 0.93 ?
    C16 C17 . 1.375(6) ?
    C16 H16 . 0.93 ?
    C17 H17 . 0.93 ?
    N1 H1B . 0.86 ?
    O1 H1A . 0.82 ?
loop_
    _geom_angle_atom_site_label_1
    _geom_angle_atom_site_label_2
    _geom_angle_atom_site_label_3
    _geom_angle_site_symmetry_1
    _geom_angle_site_symmetry_3
    _geom_angle
    _geom_angle_publ_flag
    C11 C1 C2 . . 119.3(3) ?
    C11 C1 C10 . . 122.0(3) ?
    C2 C1 C10 . . 118.7(3) ?
    O1 C2 C3 . . 119.4(4) ?
    O1 C2 C1 . . 121.3(4) ?
    C3 C2 C1 . . 119.3(4) ?
    C4 C3 C2 . . 121.6(4) ?
    C4 C3 H3 . . 119.2 ?
    C2 C3 H3 . . 119.2 ?
    C3 C4 C5 . . 122.1(4) ?
    C3 C4 H4 . . 118.9 ?
    C5 C4 H4 . . 118.9 ?
    C6 C5 C10 . . 120.1(4) ?
    C6 C5 C4 . . 121.4(4) ?
    C10 C5 C4 . . 118.5(4) ?
    C7 C6 C5 . . 121.2(4) ?
    C7 C6 H6 . . 119.4 ?
    C5 C6 H6 . . 119.4 ?
    C6 C7 C8 . . 119.9(4) ?
    C6 C7 H7 . . 120.1 ?
    C8 C7 H7 . . 120.1 ?
    C9 C8 C7 . . 120.4(4) ?
    C9 C8 H8 . . 119.8 ?
    C7 C8 H8 . . 119.8 ?
    C8 C9 C10 . . 121.7(4) ?
    C8 C9 H9 . . 119.2 ?
    C10 C9 H9 . . 119.2 ?
    C9 C10 C5 . . 116.7(3) ?
    C9 C10 C1 . . 123.5(3) ?
    C5 C10 C1 . . 119.7(3) ?
    N1 C11 C1 . . 123.4(3) ?
    N1 C11 H11 . . 118.3 ?
    C1 C11 H11 . . 118.3 ?
    C17 C12 C13 . . 117.9(4) ?
    C17 C12 N1 . . 124.4(3) ?
    C13 C12 N1 . . 117.7(4) ?
    F1 C13 C14 . . 120.0(4) ?
    F1 C13 C12 . . 118.2(4) ?
    C14 C13 C12 . . 121.8(5) ?
    C13 C14 C15 . . 119.7(5) ?
    C13 C14 H14 . . 120.2 ?
    C15 C14 H14 . . 120.2 ?
    C14 C15 C16 . . 120.1(5) ?
    C14 C15 H15 . . 120.0 ?
    C16 C15 H15 . . 120.0 ?
    C17 C16 C15 . . 119.9(5) ?
    C17 C16 H16 . . 120.0 ?
    C15 C16 H16 . . 120.0 ?
    C16 C17 C12 . . 120.7(4) ?
    C16 C17 H17 . . 119.7 ?
    C12 C17 H17 . . 119.7 ?
    C11 N1 C12 . . 122.9(3) ?
    C11 N1 H1B . . 118.6 ?
    C12 N1 H1B . . 118.6 ?
    C2 O1 H1A . . 109.5 ?
loop_
    _geom_torsion_atom_site_label_1
    _geom_torsion_atom_site_label_2
    _geom_torsion_atom_site_label_3
    _geom_torsion_atom_site_label_4
    _geom_torsion_site_symmetry_1
    _geom_torsion_site_symmetry_2
    _geom_torsion_site_symmetry_3
    _geom_torsion_site_symmetry_4
    _geom_torsion
    _geom_torsion_publ_flag
    C11 C1 C2 O1 . . . . 0.3(5) ?
    C10 C1 C2 O1 . . . . 179.8(3) ?
    C11 C1 C2 C3 . . . . 179.7(3) ?
    C10 C1 C2 C3 . . . . -0.9(5) ?
    O1 C2 C3 C4 . . . . 179.9(4) ?
    C1 C2 C3 C4 . . . . 0.5(6) ?
    C2 C3 C4 C5 . . . . -0.1(6) ?
    C3 C4 C5 C6 . . . . 180.0(4) ?
    C3 C4 C5 C10 . . . . 0.1(5) ?
    C10 C5 C6 C7 . . . . -0.1(6) ?
    C4 C5 C6 C7 . . . . 180.0(4) ?
    C5 C6 C7 C8 . . . . 0.5(8) ?
    C6 C7 C8 C9 . . . . -0.4(8) ?
    C7 C8 C9 C10 . . . . 0.0(8) ?
    C8 C9 C10 C5 . . . . 0.4(6) ?
    C8 C9 C10 C1 . . . . -179.5(4) ?
    C6 C5 C10 C9 . . . . -0.3(5) ?
    C4 C5 C10 C9 . . . . 179.6(3) ?
    C6 C5 C10 C1 . . . . 179.6(3) ?
    C4 C5 C10 C1 . . . . -0.5(5) ?
    C11 C1 C10 C9 . . . . 0.3(5) ?
    C2 C1 C10 C9 . . . . -179.2(4) ?
    C11 C1 C10 C5 . . . . -179.7(3) ?
    C2 C1 C10 C5 . . . . 0.8(5) ?
    C2 C1 C11 N1 . . . . 1.0(5) ?
    C10 C1 C11 N1 . . . . -178.5(3) ?
    C17 C12 C13 F1 . . . . -179.7(4) ?
    N1 C12 C13 F1 . . . . 2.0(5) ?
    C17 C12 C13 C14 . . . . -1.7(6) ?
    N1 C12 C13 C14 . . . . -180.0(4) ?
    F1 C13 C14 C15 . . . . 178.3(4) ?
    C12 C13 C14 C15 . . . . 0.4(6) ?
    C13 C14 C15 C16 . . . . 0.7(7) ?
    C14 C15 C16 C17 . . . . -0.5(7) ?
    C15 C16 C17 C12 . . . . -0.9(7) ?
    C13 C12 C17 C16 . . . . 1.9(6) ?
    N1 C12 C17 C16 . . . . -179.9(4) ?
    C1 C11 N1 C12 . . . . -176.7(3) ?
    C17 C12 N1 C11 . . . . 30.5(5) ?
    C13 C12 N1 C11 . . . . -151.4(3) ?
loop_
    _geom_hbond_atom_site_label_D
    _geom_hbond_atom_site_label_H
    _geom_hbond_atom_site_label_A
    _geom_hbond_site_symmetry_A
    _geom_hbond_distance_DH
    _geom_hbond_distance_HA
    _geom_hbond_distance_DA
    _geom_hbond_angle_DHA
    O1 H1A N1 . 0.82 1.82 2.535(4) 144
    N1 H1B O1 . 0.86 1.86 2.535(4) 134
data_global
_journal_date_recd_electronic     2010-04-14
_journal_date_accepted     2010-04-22
_journal_name_full     'Acta Crystallographica, Section E'
_journal_year     2010
_journal_volume     66
_journal_issue      5
_journal_page_first     o1178
_journal_page_last     o1178
_journal_paper_category     QO
_journal_coeditor_code     CI5080
_publ_contact_author
;
        Orhan B\"uy\"ukg\"ung\"or
        Department of Physics
        Faculty of Arts & Science
        Ondokuz May\?is University
        TR-55139
        Kurupelit-Samsun
        Turkey
;
_publ_contact_author_email     orhanb@omu.edu.tr
_publ_section_title
;\
(<i>E</i>)-1-[(2-Fluorophenyl)iminomethyl]-2-naphthol--(<i>Z</i>)-1-[(2-\
fluorophenyl)aminomethylidene]naphthalen-2(1<i>H</i>)-one (0.57/0.43)
;
loop_
    _publ_author_name
    _publ_author_address
    'Alpaslan, G\"okhan'
;   Department of Physics
    Faculty of Arts & Science
    Ondokuz May\?is University
    TR-55139 Kurupelit-Samsun
    Turkey
;
    'Macit, Mustafa'
;   Department of Chemistry
    Faculty of Arts & Science
    Ondokuz May\?is University
    TR-55139 Kurupelit-Samsun
    Turkey
;
    'B\"uy\"ukg\"ung\"or, Orhan'
;    Department of Physics
     Faculty of Arts & Science
     Ondokuz May\?is University
     TR-55139  Kurupelit-Samsun
     Turkey
;
    'Erd\"onmez, Ahmet'
;   Department of Physics
    Faculty of Arts & Science
    Ondokuz May\?is University
    TR-55139 Kurupelit-Samsun
    Turkey
;
