# Supplementary material for: (E)-1-[(2-Fluoro­phen­yl)imino­meth­yl]-2-naphthol–(Z)-1-[(2-fluoro­phen­yl)amino­methyl­idene]naphthalen-2(1H)-one (0.57/0.43)
Source: Acta Crystallogr Sect E Struct Rep Online. 2010 Apr 28;66(Pt 5):o1178. doi: 10.1107/S1600536810014777 (PMC2979202; doi:10.1107/S1600536810014777)
Supplement: Supplementary file 2 [file e-66-o1178-Isup2.hkl]

#
# h,k,l, Fc-squared, Fo-squared, sigma(Fo-squared) and status flag
#
data_I
_shelx_title ' gokhan17 in P 21 21 21'
_shelx_refln_list_code          4
_shelx_F_calc_maximum      152.26
_exptl_crystal_F_000       552.00
_reflns_d_resolution_high  0.8107
 
loop_
 _symmetry_equiv_pos_as_xyz
 'x, y, z'
 '-x+1/2, -y, z+1/2'
 'x+1/2, -y+1/2, -z'
 '-x, y+1/2, -z+1/2'
 
_cell_length_a     7.2841
_cell_length_b    12.2158
_cell_length_c    14.5731
_cell_angle_alpha  90.000
_cell_angle_beta   90.000
_cell_angle_gamma  90.000
 
_shelx_F_squared_multiplier     1.000
 
loop_
 _refln_index_h
 _refln_index_k
 _refln_index_l
 _refln_F_squared_calc
 _refln_F_squared_meas
 _refln_F_squared_sigma
 _refln_observed_status
   2   0   0     2326.91     2177.26     39.88 o
   4   0   0     1665.42     1736.94     12.68 o
   6   0   0        7.08       14.98      5.97 o
   8   0   0        0.02       -0.41      4.50 o
   1   1   0       95.53      115.30      7.24 o
   2   1   0     8983.22     9053.46     62.93 o
   3   1   0      581.36      593.48     11.36 o
   4   1   0     1653.05     1661.83     15.70 o
   5   1   0        6.14        8.11      3.66 o
   6   1   0       42.57       41.01      4.30 o
   7   1   0        1.96        1.77      3.65 o
   8   1   0        1.34        3.23      4.07 o
   0   2   0     3720.93     3465.05     38.61 o
   1   2   0      410.63      462.74      9.60 o
   2   2   0     3754.70     3835.45     27.86 o
   3   2   0      314.59      300.95      6.00 o
   4   2   0      133.88      142.12      4.24 o
   5   2   0       46.82       47.17      4.21 o
   6   2   0       96.37       82.19      3.95 o
   7   2   0        9.88        8.64      3.69 o
   8   2   0        1.54        2.57      4.24 o
   1   3   0     1689.91     1501.51     18.68 o
   2   3   0      132.17      133.82      5.63 o
   3   3   0      927.74      858.89      7.95 o
   4   3   0      441.54      437.68      7.80 o
   5   3   0       25.14       24.88      3.38 o
   6   3   0       12.26       13.98      3.82 o
   7   3   0        3.45        4.49      4.01 o
   8   3   0        9.48       11.13      4.25 o
   0   4   0       76.87       73.87     12.81 o
   1   4   0      640.93      644.08     10.38 o
   2   4   0      640.94      579.19     34.33 o
   3   4   0      109.15      110.69      5.68 o
   4   4   0        8.87       14.86      4.93 o
   5   4   0       83.73       84.41      4.49 o
   6   4   0       97.97       95.78      5.18 o
   7   4   0        0.71        1.73      4.01 o
   8   4   0        0.00        4.82      3.83 o
   1   5   0      428.77      504.90      8.48 o
   2   5   0     1109.17     1158.47      9.97 o
   3   5   0       47.40       48.41      5.33 o
   4   5   0       14.03       17.04      4.03 o
   5   5   0        7.28        6.77      3.81 o
   6   5   0        1.82        3.28      4.58 o
   7   5   0       16.10       17.68      5.00 o
   8   5   0        0.01        7.47      8.96 o
   0   6   0     4077.36     4223.76     25.73 o
   1   6   0      464.77      478.68      8.55 o
   2   6   0       47.25       59.61      4.60 o
   3   6   0      741.43      747.13     17.94 o
   4   6   0       10.78       14.98      3.73 o
   5   6   0        9.26       15.39      4.29 o
   6   6   0        4.40        5.41      4.27 o
   7   6   0        0.03        1.24      4.23 o
   8   6   0        1.89        4.11      8.64 o
   1   7   0      140.54      158.53      6.67 o
   2   7   0        3.31       11.64      5.96 o
   3   7   0       75.51       87.52      6.16 o
   4   7   0      120.62      124.58      4.59 o
   5   7   0        6.45       13.10      3.75 o
   6   7   0        0.13       -3.22      4.51 o
   7   7   0        0.88       11.77      8.53 o
   0   8   0        9.58        1.77      8.40 o
   1   8   0       22.48       26.75      4.95 o
   2   8   0       68.46       62.63      7.76 o
   3   8   0        6.73        9.54      5.83 o
   4   8   0        1.78        0.88      4.01 o
   5   8   0        1.27        2.99      5.62 o
   6   8   0        0.51        6.26      5.56 o
   7   8   0        1.62        4.33      8.27 o
   1   9   0       53.66       46.18      6.21 o
   2   9   0       39.35       40.71      6.22 o
   3   9   0        0.00        4.07      4.52 o
   4   9   0        1.96        6.90      4.92 o
   5   9   0        7.41        7.31      5.74 o
   6   9   0        1.60        2.75      5.87 o
   7   9   0        0.30       -9.48      6.36 o
   0  10   0        0.24        2.12      5.37 o
   1  10   0       71.54       68.82      5.21 o
   2  10   0       14.40        7.92      5.64 o
   3  10   0        1.04        0.89      4.60 o
   4  10   0        1.00        3.85      4.19 o
   5  10   0       13.06       13.73      4.77 o
   6  10   0        2.00        1.93      5.58 o
   1  11   0       48.30       38.08      4.68 o
   2  11   0        0.90        4.92      4.70 o
   3  11   0       61.44       59.84      5.03 o
   4  11   0        0.08       -0.67      5.21 o
   5  11   0       12.06       13.02      4.81 o
   6  11   0        0.61       -3.14      6.06 o
   0  12   0       23.23       23.79      7.88 o
   1  12   0       42.28       37.86      4.80 o
   2  12   0       10.92       12.24      4.59 o
   3  12   0       21.93       21.66      4.85 o
   4  12   0        2.19        0.42      5.06 o
   5  12   0        0.16        2.27      4.90 o
   1  13   0        4.73        3.64      5.55 o
   2  13   0        0.08       -3.70      8.35 o
   3  13   0        3.47        4.52      6.06 o
   4  13   0        0.03        4.19      5.27 o
   0  14   0        1.59       -5.63      6.10 o
   1  14   0        0.29        3.41      5.82 o
   2  14   0        0.76       -3.06      6.12 o
   3  14   0        0.58        7.17      5.00 o
   1   0   1      120.77       99.65      8.55 o
   2   0   1    23182.71    21482.63     65.12 o
   3   0   1      422.28      388.87      5.91 o
   4   0   1      415.40      426.00      5.66 o
   5   0   1       16.39       15.02      3.19 o
   6   0   1       23.79       22.71      3.50 o
   7   0   1        7.51        5.76      3.26 o
   8   0   1        5.58        9.59      4.87 o
   0   1   1     3085.42     3402.31     34.98 o
   1   1   1       28.74       29.69      5.29 o
   2   1   1    16023.40    15603.26    174.08 o
   3   1   1      131.65      124.52      3.40 o
   4   1   1     1190.34     1199.37     10.66 o
   5   1   1       24.87       22.49      2.77 o
   6   1   1       28.10       28.25      2.46 o
   7   1   1        7.18       11.66      2.63 o
   8   1   1        9.64        9.13      3.20 o
   0   2   1     1316.08     1228.32     17.55 o
   1   2   1     1622.28     1547.14     14.48 o
   2   2   1     1820.89     1840.12     16.92 o
   3   2   1       17.37       20.47      2.98 o
   4   2   1     1092.59     1104.62      6.36 o
   5   2   1       79.96       78.46      2.55 o
   6   2   1      210.18      210.84      3.62 o
   7   2   1       14.94       14.80      2.77 o
   8   2   1        4.34        3.55      3.00 o
   0   3   1     2277.26     2088.18     18.39 o
   1   3   1      290.92      306.42      6.75 o
   2   3   1      336.40      306.33      5.91 o
   3   3   1      328.36      318.69      4.19 o
   4   3   1      184.46      191.79      3.67 o
   5   3   1       65.94       65.62      2.65 o
   6   3   1       30.97       30.16      2.70 o
   7   3   1        2.60        2.02      2.92 o
   8   3   1       14.41       12.77      3.32 o
   0   4   1       26.16       24.60      6.07 o
   1   4   1     1237.00     1155.05     11.26 o
   2   4   1      141.64      126.82      4.13 o
   3   4   1      108.52      105.25      3.78 o
   4   4   1      291.24      304.05      4.45 o
   5   4   1      110.58      118.93      3.03 o
   6   4   1       26.38       31.97      3.18 o
   7   4   1        6.16        5.77      3.56 o
   8   4   1        8.81        3.42      3.40 o
   0   5   1      643.92      620.04      9.90 o
   1   5   1      457.15      440.03      9.96 o
   2   5   1       47.97       54.46      3.96 o
   3   5   1      157.79      170.42      3.49 o
   4   5   1       69.38       72.15      3.18 o
   5   5   1       25.04       29.34      3.09 o
   6   5   1       25.36       24.65      3.12 o
   7   5   1        1.62        3.78      3.31 o
   8   5   1        4.94        6.50      4.53 o
   0   6   1      558.85      554.96     18.04 o
   1   6   1     1323.81     1360.05     20.09 o
   2   6   1      657.89      698.08     14.27 o
   3   6   1       10.97        7.71      3.06 o
   4   6   1        4.02        6.40      2.96 o
   5   6   1       21.71       21.49      3.46 o
   6   6   1        4.31        3.82      3.54 o
   7   6   1        0.81        2.50      3.76 o
   8   6   1        1.81        1.02      3.64 o
   0   7   1        3.18        8.78      4.39 o
   1   7   1      173.25      168.95      5.00 o
   2   7   1      388.22      378.19     11.10 o
   3   7   1      155.53      167.93     11.56 o
   4   7   1       47.75       48.60      3.13 o
   5   7   1       15.12       13.59      3.30 o
   6   7   1        1.18        4.92      3.41 o
   7   7   1        1.93        4.90      3.46 o
   0   8   1        1.97        6.98      4.25 o
   1   8   1       25.55       32.22      3.51 o
   2   8   1       20.86       21.10      2.91 o
   3   8   1       38.42       45.65      3.59 o
   4   8   1       10.63       15.51      3.03 o
   5   8   1        9.47        9.90      3.58 o
   6   8   1        2.18        2.00      3.79 o
   7   8   1        0.12        0.39      3.69 o
   0   9   1      152.87      154.48      6.24 o
   1   9   1       18.22       18.34      3.75 o
   2   9   1       18.77       25.39      4.11 o
   3   9   1        0.90       -1.57      3.14 o
   4   9   1       17.18       21.38      3.18 o
   5   9   1        0.41        2.36      2.96 o
   6   9   1        2.39        1.98      4.15 o
   7   9   1        6.46        5.74      5.16 o
   0  10   1        6.49        2.62      5.55 o
   1  10   1        4.30       11.98      3.33 o
   2  10   1        3.20        9.15      3.28 o
   3  10   1       25.13       21.40      3.65 o
   4  10   1       14.36       11.82      3.20 o
   5  10   1        0.42        5.60      3.94 o
   6  10   1        1.76        2.48      3.81 o
   0  11   1       18.57       17.85      5.18 o
   1  11   1       52.65       44.34      3.73 o
   2  11   1       30.08       31.34      3.71 o
   3  11   1       32.16       30.40      3.32 o
   4  11   1        3.84        4.11      3.03 o
   5  11   1       15.61       14.38      4.00 o
   6  11   1        3.65       15.95      4.33 o
   0  12   1        2.70        6.16      5.61 o
   1  12   1       83.40       68.67      3.85 o
   2  12   1        9.98       11.18      4.11 o
   3  12   1        5.94        6.98      3.60 o
   4  12   1        2.13        3.49      3.16 o
   5  12   1        6.20        3.59      3.56 o
   0  13   1        0.00        3.82      6.88 o
   1  13   1        6.38        4.01      3.25 o
   2  13   1        1.30        5.65      3.74 o
   3  13   1        0.56        2.16      3.44 o
   4  13   1        2.09        4.51      3.55 o
   0  14   1        2.65       -0.09      4.75 o
   1  14   1        1.29        2.31      4.07 o
   2  14   1        0.50        1.65      3.38 o
   3  14   1        1.37        3.34      4.41 o
   0  15   1        0.10       10.81      6.20 o
   0   0   2     2160.56     2112.85     30.17 o
   1   0   2      151.32      175.68      9.15 o
   2   0   2    10125.73    10132.75     79.05 o
   3   0   2      400.33      415.95      7.08 o
   4   0   2       75.10       63.77      4.49 o
   5   0   2       61.58       62.83      4.01 o
   6   0   2       59.62       58.79      4.87 o
   7   0   2       13.02       13.57      4.64 o
   8   0   2       30.08       22.38      4.32 o
   0   1   2    11541.56    11652.39     47.94 o
   1   1   2     1943.62     2025.55     32.96 o
   2   1   2     1200.12     1208.35      7.84 o
   3   1   2      513.10      468.77      4.82 o
   4   1   2     1065.16     1077.52     12.39 o
   5   1   2       13.52       16.74      2.53 o
   6   1   2      207.24      202.00      3.86 o
   7   1   2        6.82        6.35      2.90 o
   8   1   2        5.63        9.09      3.20 o
   0   2   2      456.74      444.15     13.12 o
   1   2   2      523.09      489.29      8.59 o
   2   2   2      543.21      496.34      5.93 o
   3   2   2       77.28       74.90      3.23 o
   4   2   2     1118.60     1101.36      8.54 o
   5   2   2      129.95      125.66      3.14 o
   6   2   2       96.28       88.46      3.51 o
   7   2   2        1.12       -0.87      2.81 o
   8   2   2       28.85       26.16      3.53 o
   0   3   2        7.54        7.12      7.51 o
   1   3   2      471.92      400.27      7.25 o
   2   3   2      191.89      175.94      5.10 o
   3   3   2      157.32      142.51      4.11 o
   4   3   2      104.60      100.93      3.82 o
   5   3   2       27.68       31.36      2.85 o
   6   3   2      151.74      140.58      4.24 o
   7   3   2        2.05        0.69      2.60 o
   8   3   2        7.65        8.38      3.24 o
   0   4   2      489.50      425.80     19.33 o
   1   4   2        5.76        3.85      4.69 o
   2   4   2      121.94      129.58      4.59 o
   3   4   2      186.57      188.37      4.24 o
   4   4   2       81.38       72.78      3.83 o
   5   4   2        4.45        6.60      3.28 o
   6   4   2        5.38        1.63      3.05 o
   7   4   2       26.46       29.59      3.65 o
   8   4   2       21.70       12.26      3.56 o
   0   5   2       20.30       18.48      6.69 o
   1   5   2       61.36       50.83      4.80 o
   2   5   2       88.02       89.89      4.58 o
   3   5   2      178.79      191.24      4.92 o
   4   5   2       24.25       22.54      4.17 o
   5   5   2       11.35        9.95      3.70 o
   6   5   2        7.52       11.65      3.72 o
   7   5   2       13.17       12.08      3.66 o
   8   5   2       18.50       23.02      3.71 o
   0   6   2      517.93      586.04     10.89 o
   1   6   2      119.80      110.51      3.82 o
   2   6   2      274.42      246.73      4.98 o
   3   6   2       26.04       31.20      3.15 o
   4   6   2        1.86        6.55      3.07 o
   5   6   2       43.68       47.88      4.13 o
   6   6   2       10.10       11.93      4.13 o
   7   6   2        2.20        2.83      3.69 o
   8   6   2        3.72        4.56      3.35 o
   0   7   2      260.08      287.36      8.01 o
   1   7   2      202.60      202.95      8.10 o
   2   7   2       41.61       40.62      3.65 o
   3   7   2       67.72       67.13      4.05 o
   4   7   2       41.93       43.52      4.10 o
   5   7   2       15.30        8.99      3.25 o
   6   7   2       31.88       31.12      3.40 o
   7   7   2        5.37        9.36      3.44 o
   0   8   2        0.16        4.19      4.93 o
   1   8   2       80.98       82.81      3.47 o
   2   8   2       22.68       24.40      3.43 o
   3   8   2       21.32       23.62      4.29 o
   4   8   2       13.25       13.41      2.92 o
   5   8   2       36.58       38.86      3.75 o
   6   8   2        0.96        5.80      3.41 o
   7   8   2        1.43       -1.32      3.93 o
   0   9   2        4.92        7.01      4.82 o
   1   9   2       86.56       86.14      3.81 o
   2   9   2       26.32       29.38      3.83 o
   3   9   2        0.34       -0.59      4.10 o
   4   9   2        6.76        6.47      3.57 o
   5   9   2        3.48        4.41      3.49 o
   6   9   2        3.11        4.10      4.13 o
   7   9   2        4.20        3.30      4.14 o
   0  10   2        0.04        1.61      5.65 o
   1  10   2        9.04       12.53      3.34 o
   2  10   2        4.54        8.63      3.29 o
   3  10   2       31.01       35.43      3.21 o
   4  10   2        8.54       11.38      3.33 o
   5  10   2       33.32       30.99      3.44 o
   6  10   2        3.76        7.21      3.02 o
   0  11   2       12.18       12.02      5.52 o
   1  11   2        6.66        6.59      3.01 o
   2  11   2        7.34        8.02      3.52 o
   3  11   2       57.37       54.60      4.00 o
   4  11   2        3.94        5.07      3.34 o
   5  11   2       25.27       30.16      3.48 o
   6  11   2        0.03        0.28      4.25 o
   0  12   2        6.97        9.51      3.88 o
   1  12   2       20.14       19.33      3.07 o
   2  12   2       12.53       19.85      4.06 o
   3  12   2        7.72        9.69      3.32 o
   4  12   2        8.26       12.02      3.42 o
   5  12   2        8.35        8.25      3.57 o
   0  13   2        0.00        5.61      4.76 o
   1  13   2        6.49        6.94      3.70 o
   2  13   2        2.56        3.64      3.64 o
   3  13   2       12.55       10.08      3.60 o
   4  13   2        5.68        4.03      3.53 o
   0  14   2       14.68       13.94      5.09 o
   1  14   2        3.90        7.33      3.13 o
   2  14   2        1.18        5.31      3.70 o
   3  14   2        1.95        5.65      3.94 o
   1   0   3      362.54      435.81     10.73 o
   2   0   3      311.69      326.68      7.64 o
   3   0   3        3.36        4.12      4.48 o
   4   0   3      349.40      360.12      6.71 o
   5   0   3       12.98       17.34      4.75 o
   6   0   3       59.52       61.62      5.80 o
   7   0   3        0.10       -0.62      4.58 o
   8   0   3        0.01        2.97      4.22 o
   0   1   3      541.66      566.20     11.34 o
   1   1   3      381.41      376.20      6.53 o
   2   1   3      601.70      632.92      6.74 o
   3   1   3       83.25       87.59      3.93 o
   4   1   3     1199.49     1185.97     10.11 o
   5   1   3       42.48       42.36      2.81 o
   6   1   3      111.08      103.29      3.19 o
   7   1   3        8.16       10.04      2.69 o
   8   1   3       24.07       16.83      3.36 o
   0   2   3      302.26      276.18     11.16 o
   1   2   3       20.97       26.61      5.73 o
   2   2   3      274.93      282.39      5.89 o
   3   2   3      127.28      141.44      3.96 o
   4   2   3      311.51      311.67      6.04 o
   5   2   3       50.46       52.47      3.05 o
   6   2   3      179.57      179.72      3.41 o
   7   2   3       29.86       28.71      3.00 o
   8   2   3       32.77       26.65      3.37 o
   0   3   3        0.00        3.91      8.19 o
   1   3   3      349.20      362.29     10.70 o
   2   3   3      202.95      192.88      4.30 o
   3   3   3      206.73      202.40      4.56 o
   4   3   3        7.34        6.27      2.87 o
   5   3   3        7.61        4.34      2.76 o
   6   3   3       92.49       86.91      3.02 o
   7   3   3       15.95       13.86      2.81 o
   8   3   3       36.22       31.75      3.44 o
   0   4   3      138.44      144.34      6.84 o
   1   4   3       76.27       59.88      4.54 o
   2   4   3      167.44      165.66      4.52 o
   3   4   3      122.47      127.19      4.31 o
   4   4   3      130.33      133.91      4.49 o
   5   4   3       21.17       23.25      4.06 o
   6   4   3       58.31       57.61      3.16 o
   7   4   3        4.95        2.06      4.02 o
   8   4   3        1.32        0.35      4.30 o
   0   5   3        0.87        3.62      4.95 o
   1   5   3       18.57       13.13      3.67 o
   2   5   3       90.37       84.28      4.05 o
   3   5   3      132.52      129.41      3.77 o
   4   5   3        1.17        2.09      3.30 o
   5   5   3       96.77       93.09      3.67 o
   6   5   3       11.00       14.67      3.64 o
   7   5   3        3.68        5.75      3.06 o
   8   5   3        6.97        2.38      3.76 o
   0   6   3       43.04       41.94      5.32 o
   1   6   3       78.73       69.72      3.84 o
   2   6   3       22.31       26.11      3.56 o
   3   6   3       73.55       74.15      3.60 o
   4   6   3       46.65       48.61      3.52 o
   5   6   3        3.65        5.77      3.45 o
   6   6   3       11.42       11.30      3.68 o
   7   6   3       21.84       15.60      3.34 o
   8   6   3       15.66       10.17      3.42 o
   0   7   3      129.17      114.82      7.00 o
   1   7   3       19.78       23.44      3.76 o
   2   7   3       77.86       80.11      4.09 o
   3   7   3       45.69       47.05      3.46 o
   4   7   3      157.88      154.45      6.85 o
   5   7   3       22.03       24.83      3.62 o
   6   7   3       22.76       22.85      3.40 o
   7   7   3       14.58       11.72      3.46 o
   0   8   3        4.03       10.34      4.69 o
   1   8   3      122.13      111.54      4.08 o
   2   8   3       45.84       41.82      3.96 o
   3   8   3        2.96        8.07      3.67 o
   4   8   3       26.19       24.57      3.21 o
   5   8   3        0.07        2.35      3.56 o
   6   8   3       21.68       23.44      4.15 o
   7   8   3        7.29        7.75      3.50 o
   0   9   3       32.42       35.73      4.93 o
   1   9   3        4.58       12.44      3.59 o
   2   9   3       29.50       32.66      3.51 o
   3   9   3       79.05       81.37      3.45 o
   4   9   3        6.19        7.50      3.18 o
   5   9   3        3.52        7.03      3.49 o
   6   9   3       12.11       11.93      3.81 o
   7   9   3        0.78        8.72      3.63 o
   0  10   3       20.25       16.14      4.77 o
   1  10   3       99.49       96.36      3.94 o
   2  10   3       12.19       10.57      3.30 o
   3  10   3       70.88       77.85      3.97 o
   4  10   3       10.10       13.10      3.33 o
   5  10   3       46.94       40.77      3.56 o
   6  10   3        3.46        5.26      3.38 o
   0  11   3      122.72      109.00      5.34 o
   1  11   3       12.82       14.42      3.23 o
   2  11   3       14.01       18.69      3.68 o
   3  11   3       32.65       30.71      3.45 o
   4  11   3        0.71        5.07      4.43 o
   5  11   3       20.61       21.08      3.41 o
   0  12   3        6.30        6.05      4.60 o
   1  12   3        0.79        3.79      3.12 o
   2  12   3        2.88        2.09      3.28 o
   3  12   3        7.65        7.81      3.26 o
   4  12   3       14.62       15.48      3.47 o
   5  12   3        6.88       11.58      3.90 o
   0  13   3        1.28        9.75      4.77 o
   1  13   3        6.28        9.12      3.38 o
   2  13   3       13.12        9.31      3.72 o
   3  13   3        9.85       10.09      4.62 o
   4  13   3        0.75        2.37      3.80 o
   0  14   3        0.19        2.41      4.10 o
   1  14   3        2.64        7.37      3.49 o
   2  14   3        4.16        6.42      3.87 o
   0   0   4     1567.73     1544.01     19.20 o
   1   0   4      946.13      897.13     12.41 o
   2   0   4      411.28      369.60     22.78 o
   3   0   4      272.05      280.51      5.71 o
   4   0   4        2.60        2.20      4.73 o
   5   0   4       24.64       24.42      4.02 o
   6   0   4       71.84       70.65      3.84 o
   7   0   4       19.33       17.29      4.12 o
   8   0   4        6.32        7.47      4.94 o
   0   1   4       15.12       10.85      7.28 o
   1   1   4      411.19      346.98      6.09 o
   2   1   4      237.76      240.92      4.88 o
   3   1   4        1.52        4.97      3.06 o
   4   1   4      149.81      142.71      3.31 o
   5   1   4       24.70       26.07      3.31 o
   6   1   4       38.01       38.12      3.14 o
   7   1   4        1.19        0.50      2.76 o
   8   1   4        3.51        5.22      2.99 o
   0   2   4     1100.08      956.02     12.83 o
   1   2   4     1080.23     1084.17     12.83 o
   2   2   4      254.55      274.52      5.32 o
   3   2   4      210.20      202.56      3.79 o
   4   2   4      260.72      274.92      4.23 o
   5   2   4       76.28       79.97      3.62 o
   6   2   4      126.77      123.25      3.09 o
   7   2   4       28.63       24.66      2.98 o
   8   2   4        7.05        4.64      2.72 o
   0   3   4        0.83        1.15      5.06 o
   1   3   4       86.35       82.83      4.75 o
   2   3   4       40.26       43.10      3.73 o
   3   3   4       55.99       68.71      3.77 o
   4   3   4       93.33       96.04      3.66 o
   5   3   4       13.49       12.38      2.72 o
   6   3   4       48.51       41.42      2.74 o
   7   3   4        4.21        5.21      3.15 o
   8   3   4       29.85       25.33      3.24 o
   0   4   4      125.75      127.72      7.12 o
   1   4   4      187.22      186.53      5.01 o
   2   4   4      266.74      238.33      4.71 o
   3   4   4      322.55      324.68      4.51 o
   4   4   4       29.61       33.75      3.40 o
   5   4   4       43.16       40.06      3.15 o
   6   4   4       16.08       12.67      3.34 o
   7   4   4        3.70        7.16      3.65 o
   8   4   4        9.22        8.62      3.95 o
   0   5   4      160.56      160.00      6.14 o
   1   5   4       61.79       59.04      4.58 o
   2   5   4       85.39       76.97      4.88 o
   3   5   4       26.01       33.39      3.60 o
   4   5   4       24.76       27.17      3.10 o
   5   5   4       45.74       49.18      4.09 o
   6   5   4       14.39       13.60      3.20 o
   7   5   4       19.48       22.24      3.09 o
   8   5   4        2.58        6.11      3.90 o
   0   6   4        4.53       -0.22      5.01 o
   1   6   4       31.23       32.63      3.38 o
   2   6   4       20.57       24.73      4.32 o
   3   6   4       26.81       29.86      3.82 o
   4   6   4        1.65        4.87      3.25 o
   5   6   4       18.48       18.51      3.16 o
   6   6   4       38.57       38.46      3.72 o
   7   6   4       19.27       18.24      3.82 o
   0   7   4       19.42       18.51      4.94 o
   1   7   4        8.66        8.91      3.62 o
   2   7   4        6.86       12.12      3.57 o
   3   7   4       51.74       53.38      3.54 o
   4   7   4       86.56       81.83      3.52 o
   5   7   4       41.05       46.69      3.63 o
   6   7   4       69.09       71.60      3.88 o
   7   7   4        3.45        2.23      3.74 o
   0   8   4        9.82       10.56      4.91 o
   1   8   4      221.51      212.56      4.14 o
   2   8   4       35.85       41.23      3.65 o
   3   8   4       65.38       65.66      4.21 o
   4   8   4      153.25      154.67      4.24 o
   5   8   4        7.32       10.57      3.53 o
   6   8   4       15.90       14.74      3.62 o
   7   8   4        4.53       -0.11      3.53 o
   0   9   4       75.91       72.35      4.30 o
   1   9   4      170.23      181.18      4.27 o
   2   9   4       48.59       48.51      3.91 o
   3   9   4       41.69       42.79      3.28 o
   4   9   4        6.71       10.27      3.32 o
   5   9   4       11.33       13.19      3.24 o
   6   9   4        1.79       10.36      4.04 o
   0  10   4      144.35      172.42     12.58 o
   1  10   4      136.24      129.59      3.88 o
   2  10   4       47.97       47.95      3.24 o
   3  10   4      160.71      164.54      3.97 o
   4  10   4       22.46       19.59      3.32 o
   5  10   4       16.66       17.55      3.30 o
   6  10   4        5.54        7.24      3.81 o
   0  11   4       68.94       66.06      5.05 o
   1  11   4       11.77       18.54      3.72 o
   2  11   4       34.66       36.52      4.63 o
   3  11   4       15.90       17.21      4.65 o
   4  11   4        9.47        6.94      3.64 o
   5  11   4        7.65        8.01      3.69 o
   0  12   4        0.93        1.62      8.73 o
   1  12   4        9.43        9.23      2.87 o
   2  12   4       18.80       25.21      3.74 o
   3  12   4        0.53       -1.47      2.98 o
   4  12   4        5.02        8.98      3.74 o
   5  12   4        3.10        0.70      3.93 o
   0  13   4       14.87       20.73      4.89 o
   1  13   4        2.46       -0.23      3.16 o
   2  13   4        1.63        1.65      3.36 o
   3  13   4        2.64        9.47      3.81 o
   4  13   4        3.96        4.94      3.53 o
   0  14   4        2.85        9.48      4.92 o
   1  14   4        0.43        0.67      3.81 o
   2  14   4        3.27        3.54      3.88 o
   1   0   5     1169.76     1098.22     10.13 o
   2   0   5       60.93       57.79      5.48 o
   3   0   5       12.80       12.19      4.42 o
   4   0   5       25.67       28.65      4.20 o
   5   0   5        1.14        5.40      3.94 o
   6   0   5        8.06       11.37      3.63 o
   7   0   5        2.76        6.59      3.95 o
   8   0   5        2.63        5.42      3.66 o
   0   1   5       74.57       96.22      7.04 o
   1   1   5      305.53      319.00      5.40 o
   2   1   5      462.26      474.65      7.76 o
   3   1   5      191.97      192.27      3.92 o
   4   1   5       95.20       98.40      2.93 o
   5   1   5      137.13      133.21      3.31 o
   6   1   5        5.05        9.32      2.87 o
   7   1   5        0.96        1.32      2.64 o
   8   1   5        0.87        2.60      3.21 o
   0   2   5     2989.97     3158.93     16.91 o
   1   2   5      673.18      676.69     14.52 o
   2   2   5      138.65      150.99      4.38 o
   3   2   5       80.55       85.33      4.06 o
   4   2   5       40.25       43.88      3.11 o
   5   2   5       10.69       12.07      2.61 o
   6   2   5       37.55       36.78      2.99 o
   7   2   5        1.82        4.45      2.90 o
   8   2   5       10.63       12.42      3.30 o
   0   3   5      553.35      598.94     16.84 o
   1   3   5     1955.45     2038.67     18.11 o
   2   3   5      243.05      247.52      4.67 o
   3   3   5       40.08       44.53      3.65 o
   4   3   5       38.68       36.74      3.51 o
   5   3   5       27.49       24.77      3.10 o
   6   3   5        5.70       10.20      3.20 o
   7   3   5        4.53        4.73      3.31 o
   8   3   5        5.53        7.92      3.47 o
   0   4   5        5.57       15.11      5.24 o
   1   4   5      729.99      789.78      9.07 o
   2   4   5      202.96      220.10      5.16 o
   3   4   5      202.19      215.34      3.83 o
   4   4   5       28.32       29.99      3.37 o
   5   4   5       15.98       19.05      2.99 o
   6   4   5        1.79        2.92      3.29 o
   7   4   5       10.64       13.69      3.35 o
   8   4   5       15.96       16.66      4.23 o
   0   5   5      325.35      307.15      7.75 o
   1   5   5       75.52       70.82      3.75 o
   2   5   5       31.76       36.40      3.99 o
   3   5   5       41.07       48.03      3.53 o
   4   5   5        6.96        6.02      3.21 o
   5   5   5       34.98       38.55      3.34 o
   6   5   5        5.11       10.34      3.57 o
   7   5   5        4.57        5.25      3.30 o
   8   5   5        6.68        6.69      3.37 o
   0   6   5       72.88       66.40      6.03 o
   1   6   5      120.97      109.14      3.89 o
   2   6   5      123.46      121.50      4.37 o
   3   6   5       27.44       30.06      3.49 o
   4   6   5      105.16      112.93      5.59 o
   5   6   5        8.42        9.32      3.14 o
   6   6   5       10.48       10.02      3.10 o
   7   6   5        1.19       -2.70      3.44 o
   0   7   5       30.88       22.23      4.80 o
   1   7   5       37.88       35.92      3.74 o
   2   7   5       62.34       55.68      3.88 o
   3   7   5        6.85       11.40      3.08 o
   4   7   5       88.18       93.24      3.78 o
   5   7   5       60.82       62.94      4.18 o
   6   7   5       21.95       21.69      3.13 o
   7   7   5        3.78       -2.92      3.89 o
   0   8   5      269.71      258.12      7.40 o
   1   8   5       71.45       67.67      3.35 o
   2   8   5       95.00       89.91      4.40 o
   3   8   5       71.23       69.37      3.69 o
   4   8   5       99.82       99.81      3.59 o
   5   8   5       20.99       21.82      3.23 o
   6   8   5       11.88       10.18      3.38 o
   7   8   5        5.23        5.96      4.30 o
   0   9   5       22.48       27.35      4.32 o
   1   9   5      621.94      615.73      5.83 o
   2   9   5      297.44      314.34      4.72 o
   3   9   5      100.52       98.44      6.45 o
   4   9   5       21.45       22.49      3.30 o
   5   9   5        1.70        5.18      3.30 o
   6   9   5       11.64       12.16      3.07 o
   0  10   5        6.98        8.29      4.92 o
   1  10   5       77.62       79.99      4.42 o
   2  10   5      165.68      154.92      3.91 o
   3  10   5       16.67       22.02      3.44 o
   4  10   5       43.13       38.33      3.45 o
   5  10   5       11.23       19.30      4.15 o
   6  10   5        1.76        2.41      3.48 o
   0  11   5       25.34       27.62      4.65 o
   1  11   5       36.67       37.64      5.63 o
   2  11   5        2.10        4.89      3.19 o
   3  11   5        9.35       11.14      3.44 o
   4  11   5        8.71       13.96      3.77 o
   5  11   5        6.80        8.75      3.44 o
   0  12   5        0.07        3.78      6.06 o
   1  12   5        0.16       -0.05      3.33 o
   2  12   5        4.95        7.09      3.17 o
   3  12   5        3.73        2.88      3.64 o
   4  12   5        1.38        4.51      4.22 o
   0  13   5        0.38       -2.04      5.99 o
   1  13   5        0.40        4.07      3.77 o
   2  13   5        2.31        3.45      3.80 o
   3  13   5        4.21       11.98      4.02 o
   0  14   5        1.15        5.61      7.32 o
   1  14   5        0.26        2.84      3.95 o
   2  14   5        0.48        0.73      3.60 o
   0   0   6      371.06      332.17      9.29 o
   1   0   6      421.15      366.94      8.14 o
   2   0   6       44.66       49.09      5.27 o
   3   0   6      100.45      107.08      5.54 o
   4   0   6       82.55       94.02      4.51 o
   5   0   6       39.87       41.95      3.79 o
   6   0   6        0.01       -1.36      4.10 o
   7   0   6        7.13        6.94      4.66 o
   8   0   6        2.10       -0.58      4.24 o
   0   1   6       18.56       11.96      4.16 o
   1   1   6      226.58      256.82      4.79 o
   2   1   6      201.06      202.90      4.70 o
   3   1   6      139.18      149.97      4.23 o
   4   1   6       48.50       47.74      2.93 o
   5   1   6       22.61       27.10      2.88 o
   6   1   6        5.04        7.59      3.05 o
   7   1   6        4.13        5.14      2.91 o
   8   1   6        1.61        6.77      3.51 o
   0   2   6      217.92      222.23      7.54 o
   1   2   6      107.96      110.30      4.10 o
   2   2   6      851.50      875.61      6.67 o
   3   2   6     1055.73     1157.40      7.44 o
   4   2   6      140.48      141.47      3.23 o
   5   2   6        7.57       12.34      3.09 o
   6   2   6        2.73        5.63      2.35 o
   7   2   6        0.49        5.16      3.17 o
   8   2   6        1.25       -1.46      3.39 o
   0   3   6      941.73      960.88     17.90 o
   1   3   6     1710.84     1888.32     24.06 o
   2   3   6      659.65      688.26      9.04 o
   3   3   6      417.42      422.65     10.82 o
   4   3   6       16.01       17.07      2.92 o
   5   3   6        9.37       10.51      2.67 o
   6   3   6        1.34        2.60      3.50 o
   7   3   6        0.73        1.76      3.27 o
   8   3   6        3.69        4.30      3.49 o
   0   4   6        2.65        2.81      6.11 o
   1   4   6      200.72      226.11      4.52 o
   2   4   6       59.10       61.23      4.35 o
   3   4   6       64.26       70.20      3.61 o
   4   4   6       67.76       73.32      3.80 o
   5   4   6        0.05        1.69      3.18 o
   6   4   6        2.37        3.72      3.23 o
   7   4   6        4.69        2.86      3.97 o
   8   4   6        3.26        2.66      4.41 o
   0   5   6      145.58      159.59      6.79 o
   1   5   6      109.29       94.33      3.84 o
   2   5   6       55.26       54.88      3.59 o
   3   5   6       28.29       41.49      3.88 o
   4   5   6       13.13       17.44      3.32 o
   5   5   6       24.77       25.14      2.98 o
   6   5   6       21.29       18.65      3.59 o
   7   5   6        4.84        6.67      3.77 o
   0   6   6        3.58       -0.53      5.77 o
   1   6   6        7.31        7.94      3.33 o
   2   6   6       26.97       31.24      3.82 o
   3   6   6       34.34       33.92      3.44 o
   4   6   6        4.11        5.45      2.74 o
   5   6   6       30.53       24.94      3.73 o
   6   6   6       23.00       25.05      3.35 o
   7   6   6        2.93        0.79      3.16 o
   0   7   6        5.11        5.87      5.58 o
   1   7   6       53.88       51.18      4.28 o
   2   7   6      232.62      227.05      4.82 o
   3   7   6      154.11      155.95      3.81 o
   4   7   6       84.61       87.95      5.18 o
   5   7   6       34.08       44.07      4.08 o
   6   7   6       24.66       26.09      3.12 o
   7   7   6        5.14        7.54      3.27 o
   0   8   6       15.60       19.41      6.09 o
   1   8   6       91.78       91.79      3.90 o
   2   8   6      679.17      647.57     12.36 o
   3   8   6      175.41      166.47      4.65 o
   4   8   6       20.12       24.84      3.40 o
   5   8   6       17.26       14.60      3.24 o
   6   8   6       12.98       15.88      3.59 o
   0   9   6     1018.74      954.29     64.10 o
   1   9   6      285.17      265.33      4.57 o
   2   9   6       24.43       26.15      3.16 o
   3   9   6       48.90       48.37      3.34 o
   4   9   6       73.92       73.88      3.84 o
   5   9   6       14.48       10.69      3.66 o
   6   9   6        1.39        7.01      3.72 o
   0  10   6        0.19       -1.00      4.54 o
   1  10   6        3.28        5.71      4.09 o
   2  10   6        6.75       10.29      3.31 o
   3  10   6        9.31       11.23      3.49 o
   4  10   6       14.74       15.87      3.66 o
   5  10   6        0.89        6.01      3.32 o
   6  10   6        4.21        4.76      4.27 o
   0  11   6        0.73        4.57      3.96 o
   1  11   6        1.53        4.36      3.02 o
   2  11   6        1.80        2.80      3.91 o
   3  11   6        4.13        7.02      3.33 o
   4  11   6        4.45        8.61      3.49 o
   5  11   6        0.31        1.79      3.75 o
   0  12   6       10.69        9.71      4.89 o
   1  12   6        9.80       14.72      6.76 o
   2  12   6        2.63        5.34      3.43 o
   3  12   6        5.06        2.28      3.90 o
   4  12   6        4.02        8.31      3.44 o
   0  13   6        5.11        5.19      4.90 o
   1  13   6        0.71        0.60      3.78 o
   2  13   6        3.87        9.31      2.84 o
   3  13   6        0.69        7.87      3.78 o
   0  14   6        2.21        5.54      4.94 o
   1  14   6        2.86        6.28      3.90 o
   1   0   7       79.50       74.62      5.36 o
   2   0   7      135.36      122.48      5.47 o
   3   0   7        0.21        2.76      3.99 o
   4   0   7       12.10        9.93      5.89 o
   5   0   7       12.41        8.25      4.13 o
   6   0   7        3.72       13.09      4.57 o
   7   0   7       15.65       18.52      4.14 o
   8   0   7        0.13        6.49      4.55 o
   0   1   7       18.68       10.96      5.13 o
   1   1   7      394.86      382.55      4.93 o
   2   1   7      103.86      100.86      3.51 o
   3   1   7      100.57       97.06      3.64 o
   4   1   7       13.64       15.66      3.02 o
   5   1   7       25.69       26.27      2.90 o
   6   1   7        8.70        7.88      2.90 o
   7   1   7        3.28        5.19      2.46 o
   8   1   7        0.26        4.44      3.09 o
   0   2   7      112.59      120.43      6.89 o
   1   2   7      553.51      593.40     11.02 o
   2   2   7        6.40       14.07      4.10 o
   3   2   7      178.81      175.95      4.15 o
   4   2   7       61.52       63.04      3.17 o
   5   2   7       37.92       37.20      2.97 o
   6   2   7        0.68        2.23      2.79 o
   7   2   7        6.95        9.93      2.65 o
   8   2   7        0.35        0.34      3.78 o
   0   3   7     1340.10     1380.36     31.37 o
   1   3   7     1246.59     1379.94     19.22 o
   2   3   7      257.02      268.94      5.03 o
   3   3   7       30.86       25.93      3.65 o
   4   3   7       13.68       12.46      2.91 o
   5   3   7       23.06       26.64      2.87 o
   6   3   7       11.32       11.19      2.84 o
   7   3   7        8.38       12.27      3.34 o
   8   3   7        1.45        5.55      3.50 o
   0   4   7      124.43      119.75      5.53 o
   1   4   7       59.58       68.26      3.95 o
   2   4   7      102.91      103.79      3.54 o
   3   4   7       21.89       28.13      3.71 o
   4   4   7       27.94       30.18      2.94 o
   5   4   7        6.20        4.79      3.89 o
   6   4   7       11.35       11.05      3.25 o
   7   4   7        2.18        3.93      3.40 o
   0   5   7       11.80        7.99      4.77 o
   1   5   7       91.23       93.22      3.68 o
   2   5   7       41.07       35.85      3.81 o
   3   5   7        0.34       -2.17      3.80 o
   4   5   7       47.98       52.09      3.32 o
   5   5   7       16.26       17.02      3.40 o
   6   5   7        7.16        4.96      2.95 o
   7   5   7        7.58        7.14      3.15 o
   0   6   7       53.48       53.71      4.88 o
   1   6   7       53.57       51.32      3.39 o
   2   6   7       23.88       28.52      3.79 o
   3   6   7       37.35       41.21      3.80 o
   4   6   7       28.39       30.52      3.07 o
   5   6   7       13.83       17.36      3.59 o
   6   6   7        2.62        3.59      3.11 o
   7   6   7        9.36       13.19      3.21 o
   0   7   7       32.76       25.37      5.94 o
   1   7   7        2.21        1.48      3.22 o
   2   7   7       23.25       27.08      4.16 o
   3   7   7       53.54       57.83      3.72 o
   4   7   7       95.19      106.79      4.66 o
   5   7   7       16.76       23.71      3.57 o
   6   7   7        6.71        6.83      3.67 o
   7   7   7       13.65       19.90      4.48 o
   0   8   7      523.00      511.45     12.25 o
   1   8   7       69.57       60.14      3.10 o
   2   8   7        0.57       -0.43      4.23 o
   3   8   7       38.19       45.73      3.18 o
   4   8   7      125.52      134.12      4.58 o
   5   8   7       14.09       15.39      3.23 o
   6   8   7        2.55        8.38      3.37 o
   0   9   7      654.15      641.71     11.41 o
   1   9   7      112.66      105.27      4.15 o
   2   9   7      258.52      255.26      5.91 o
   3   9   7       53.43       56.03      3.29 o
   4   9   7        9.79       13.92      3.56 o
   5   9   7        0.20        2.17      3.09 o
   6   9   7       10.88       10.09      3.29 o
   0  10   7        3.48        1.08      6.00 o
   1  10   7       16.57       17.10      3.18 o
   2  10   7       99.20      102.22      3.78 o
   3  10   7        9.44       14.80      3.16 o
   4  10   7       35.51       41.09      3.87 o
   5  10   7        0.47        3.78      3.70 o
   0  11   7        0.58        2.12      5.67 o
   1  11   7        7.20        8.95      4.09 o
   2  11   7       20.39       16.73      3.50 o
   3  11   7        1.62        2.90      3.50 o
   4  11   7        2.94        8.20      3.35 o
   5  11   7        2.17        1.28      3.44 o
   0  12   7        3.83        4.69      5.75 o
   1  12   7        0.43        1.95      3.74 o
   2  12   7        1.46        3.21      3.17 o
   3  12   7        4.29        4.42      3.27 o
   4  12   7        0.53        0.52      3.24 o
   0  13   7        0.47        2.52      4.90 o
   1  13   7        2.94        1.11      3.01 o
   2  13   7        0.03        2.16      4.08 o
   0   0   8      317.18      298.17     10.37 o
   1   0   8      333.05      289.65      8.35 o
   2   0   8       13.87        7.71      4.46 o
   3   0   8        0.14        0.34      5.66 o
   4   0   8        2.94        6.53      4.87 o
   5   0   8       25.14       24.98      3.62 o
   6   0   8        0.08       -2.82      4.08 o
   7   0   8       19.77       15.68      4.33 o
   8   0   8        0.01        6.31      4.49 o
   0   1   8        3.93        4.03      4.82 o
   1   1   8       82.57       86.23      3.65 o
   2   1   8       21.39       23.33      3.29 o
   3   1   8       48.83       47.26      3.27 o
   4   1   8       52.01       50.78      3.59 o
   5   1   8       18.64       18.45      3.08 o
   6   1   8       14.01       10.16      2.54 o
   7   1   8        3.28        1.21      3.11 o
   8   1   8        0.67        2.77      3.81 o
   0   2   8       78.91       88.89      4.23 o
   1   2   8      192.64      192.64      4.15 o
   2   2   8      135.13      136.85      3.66 o
   3   2   8      107.04      112.91      4.00 o
   4   2   8        5.75        4.07      3.06 o
   5   2   8      119.57      132.13      3.01 o
   6   2   8        8.13       11.42      2.95 o
   7   2   8       13.47       14.89      3.06 o
   0   3   8        8.26       10.55      4.22 o
   1   3   8       34.08       36.16      4.37 o
   2   3   8       97.27      107.57      3.67 o
   3   3   8      148.95      160.19      3.78 o
   4   3   8       26.84       29.06      3.68 o
   5   3   8        9.24       11.60      2.99 o
   6   3   8        5.90       10.57      3.45 o
   7   3   8       18.02       10.91      3.47 o
   0   4   8      103.17       99.80      4.81 o
   1   4   8       29.50       26.25      3.40 o
   2   4   8       41.60       50.38      3.89 o
   3   4   8       28.32       26.45      3.50 o
   4   4   8       18.65       21.51      2.88 o
   5   4   8       14.53       17.55      3.56 o
   6   4   8       12.93        8.54      4.00 o
   7   4   8       12.22       12.44      3.49 o
   0   5   8        3.82        5.49      4.70 o
   1   5   8       49.57       50.16      3.77 o
   2   5   8        1.52        2.71      3.57 o
   3   5   8       49.16       52.68      3.61 o
   4   5   8       23.85       26.03      4.04 o
   5   5   8       28.16       29.47      2.94 o
   6   5   8        6.80        8.53      3.58 o
   7   5   8        4.82       -0.06      4.29 o
   0   6   8        4.25        8.74      4.75 o
   1   6   8        2.78        6.34      3.24 o
   2   6   8        5.11        3.89      3.37 o
   3   6   8        4.62        2.26      3.30 o
   4   6   8        3.03       12.47      3.48 o
   5   6   8       10.16        8.61      2.72 o
   6   6   8       13.32       14.41      3.60 o
   7   6   8        7.22        8.79      3.31 o
   0   7   8       40.09       35.74      6.20 o
   1   7   8        7.28        4.63      3.50 o
   2   7   8       90.08       87.19      4.49 o
   3   7   8        9.04       12.06      3.38 o
   4   7   8       33.71       43.36      3.41 o
   5   7   8       42.88       40.54      3.34 o
   6   7   8       16.27       17.31      3.65 o
   0   8   8       39.03       34.54      4.83 o
   1   8   8        9.03       12.24      3.98 o
   2   8   8       96.19       87.92      4.44 o
   3   8   8       28.59       29.09      4.05 o
   4   8   8       28.15       23.91      3.72 o
   5   8   8       27.14       24.25      3.66 o
   6   8   8        9.81       12.99      3.25 o
   0   9   8      157.95      147.93      6.32 o
   1   9   8       16.47       18.91      4.03 o
   2   9   8      189.87      182.58      5.27 o
   3   9   8       12.78       14.42      2.85 o
   4   9   8       11.90       11.34      3.66 o
   5   9   8        0.37        1.84      3.15 o
   0  10   8       70.57       61.32      6.02 o
   1  10   8        9.65       13.32      4.08 o
   2  10   8       66.96       76.52      3.54 o
   3  10   8        5.19        2.89      3.60 o
   4  10   8       17.40       21.60      4.31 o
   5  10   8        2.10        5.79      4.32 o
   0  11   8        6.40       11.62      4.98 o
   1  11   8        8.04       13.56      3.76 o
   2  11   8        4.91       10.76      3.39 o
   3  11   8        0.93        5.58      3.53 o
   4  11   8       14.32       13.54      3.27 o
   0  12   8        8.60        9.74      5.97 o
   1  12   8        2.76        2.88      3.82 o
   2  12   8        0.22        7.41      4.26 o
   3  12   8        4.34        6.94      3.18 o
   0  13   8        0.71        7.87      5.09 o
   1  13   8        5.16        7.51      4.44 o
   2  13   8        5.07        6.99      3.89 o
   1   0   9       90.95       98.53      6.32 o
   2   0   9        5.25        9.71      4.04 o
   3   0   9       34.63       29.99      4.26 o
   4   0   9       25.03       22.49      9.71 o
   5   0   9       12.70       14.14      4.78 o
   6   0   9        1.74        4.34      4.01 o
   7   0   9        0.78        4.12      4.27 o
   0   1   9       17.15       21.29      4.93 o
   1   1   9       10.20       10.01      2.84 o
   2   1   9       41.08       39.96      3.65 o
   3   1   9       61.32       60.09      3.77 o
   4   1   9       37.00       38.39      3.66 o
   5   1   9       91.11       94.31      3.12 o
   6   1   9       13.00       14.00      3.06 o
   7   1   9       12.40       10.91      2.92 o
   0   2   9       45.21       43.38      4.90 o
   1   2   9       68.55       76.05      3.51 o
   2   2   9       37.96       34.38      3.78 o
   3   2   9      104.62      115.13      3.45 o
   4   2   9        1.57        5.23      3.13 o
   5   2   9       76.12       82.53      2.94 o
   6   2   9        7.92       12.02      2.49 o
   7   2   9       27.87       27.33      3.05 o
   0   3   9        0.06        0.81      4.04 o
   1   3   9       43.82       44.94      3.43 o
   2   3   9       33.75       29.77      3.77 o
   3   3   9       41.95       44.96      3.45 o
   4   3   9        8.23       13.42      3.57 o
   5   3   9       48.84       43.82      2.96 o
   6   3   9        3.93        3.88      2.98 o
   7   3   9        6.56        6.33      3.77 o
   0   4   9        0.10        3.52      4.63 o
   1   4   9       21.60       21.11      2.94 o
   2   4   9       20.63       23.12      3.77 o
   3   4   9       48.51       51.89      3.49 o
   4   4   9       39.42       41.44      3.34 o
   5   4   9        3.76        7.87      2.76 o
   6   4   9        4.53       10.09      3.65 o
   7   4   9        7.51       11.53      3.49 o
   0   5   9       13.97        3.41      4.70 o
   1   5   9        5.97        8.89      4.09 o
   2   5   9        0.85        9.55      3.62 o
   3   5   9       26.76       26.45      3.37 o
   4   5   9       13.04       13.20      3.40 o
   5   5   9       13.32       15.74      3.31 o
   6   5   9        9.08        8.40      3.31 o
   7   5   9        1.25        2.54      3.36 o
   0   6   9       20.66       20.66      4.48 o
   1   6   9       31.01       29.03      3.36 o
   2   6   9        8.00       14.49      3.62 o
   3   6   9        3.64        1.51      3.05 o
   4   6   9        0.03        1.74      2.95 o
   5   6   9        1.70        4.27      2.89 o
   6   6   9       15.45       16.18      3.38 o
   0   7   9       16.76       19.44      4.57 o
   1   7   9       26.85       24.16      3.13 o
   2   7   9        5.18        5.28      2.85 o
   3   7   9       10.52       11.42      3.69 o
   4   7   9       35.27       35.59      3.40 o
   5   7   9        5.74       10.40      4.82 o
   6   7   9       15.23       10.66      3.35 o
   0   8   9        9.05       12.04      5.44 o
   1   8   9       11.65        8.09      3.58 o
   2   8   9       37.89       36.05      3.70 o
   3   8   9       29.25       28.96      3.99 o
   4   8   9        1.73        5.05      3.05 o
   5   8   9        5.86        8.25      3.69 o
   6   8   9        2.70        0.32      3.53 o
   0   9   9        9.86       11.50      3.87 o
   1   9   9        9.72       12.31      3.97 o
   2   9   9       55.85       64.58      4.65 o
   3   9   9        9.76        9.22      3.30 o
   4   9   9        7.21       11.39      3.80 o
   5   9   9        0.31       -0.45      3.29 o
   0  10   9       24.61       28.16      4.88 o
   1  10   9        8.09        5.95      3.66 o
   2  10   9        8.41        6.47      3.79 o
   3  10   9        0.68       -2.50      3.63 o
   4  10   9       44.38       43.81      5.84 o
   0  11   9        5.05        3.35      4.73 o
   1  11   9        4.85        5.80      5.01 o
   2  11   9        0.73       -1.68      3.55 o
   3  11   9        1.14        8.26      3.75 o
   4  11   9       14.01       13.07      3.60 o
   0  12   9        0.79        8.16      5.02 o
   1  12   9        3.11        6.24      3.88 o
   2  12   9        3.70        7.39      3.88 o
   3  12   9        3.78        3.96      3.83 o
   0  13   9        0.17        0.34      6.35 o
   0   0  10      181.16      176.87      9.35 o
   1   0  10       18.50       18.60      4.07 o
   2   0  10       17.99       19.38      4.78 o
   3   0  10      202.76      204.55     17.93 o
   4   0  10        0.75       -0.02      7.25 o
   5   0  10       11.69       11.13      3.39 o
   6   0  10       14.26       15.13      4.74 o
   7   0  10        9.45        9.15      4.30 o
   0   1  10       26.54       28.50      4.70 o
   1   1  10      209.51      205.41      4.22 o
   2   1  10       14.60       14.52      3.03 o
   3   1  10      113.63      102.38      5.23 o
   4   1  10       34.31       35.85      2.71 o
   5   1  10       38.35       36.17      3.06 o
   6   1  10        1.62        5.14      2.92 o
   7   1  10       19.31       16.22      3.12 o
   0   2  10       77.76       80.57      5.10 o
   1   2  10       18.87       19.46      3.77 o
   2   2  10       17.63       18.00      3.15 o
   3   2  10      104.68      106.77      3.96 o
   4   2  10       21.95       20.18      3.29 o
   5   2  10       73.14       75.33      2.98 o
   6   2  10       10.78        7.95      2.83 o
   7   2  10        3.76        3.71      3.40 o
   0   3  10        1.43        4.45      4.12 o
   1   3  10       13.53       12.08      3.16 o
   2   3  10       40.76       43.58      4.23 o
   3   3  10       23.64       17.01      3.49 o
   4   3  10       22.43       23.59      3.08 o
   5   3  10        6.65        9.95      3.46 o
   6   3  10        9.48        6.98      3.06 o
   7   3  10       17.73       15.63      3.85 o
   0   4  10       16.86        8.90      4.43 o
   1   4  10        5.62       10.47      3.38 o
   2   4  10       29.03       26.06      2.91 o
   3   4  10       10.55        8.89      3.14 o
   4   4  10        3.44        9.68      4.10 o
   5   4  10       22.55       24.25      3.32 o
   6   4  10        1.97        3.74      3.16 o
   7   4  10        6.48        4.52      3.11 o
   0   5  10        0.71        7.39      5.33 o
   1   5  10       19.20       16.00      2.85 o
   2   5  10        3.14        5.20      3.56 o
   3   5  10       18.34       17.22      3.26 o
   4   5  10        5.25       13.23      3.70 o
   5   5  10        2.16        7.78      4.02 o
   6   5  10       13.65       18.20      3.46 o
   0   6  10        6.42        8.06      4.61 o
   1   6  10       11.59        9.46      3.53 o
   2   6  10        0.09        0.58      4.00 o
   3   6  10        9.23        8.05      3.38 o
   4   6  10        4.79        1.62      3.64 o
   5   6  10        7.67       10.60      3.30 o
   6   6  10        2.05        4.45      3.71 o
   0   7  10       11.64       16.77      4.12 o
   1   7  10       26.15       21.75      3.58 o
   2   7  10       26.24       29.28      4.94 o
   3   7  10        1.97        4.87      3.03 o
   4   7  10       16.10       19.87      3.13 o
   5   7  10        4.93        9.16      3.32 o
   6   7  10        5.06        4.84      3.23 o
   0   8  10       79.94       74.88      5.10 o
   1   8  10        2.23        7.53      3.50 o
   2   8  10        8.20        8.46      3.39 o
   3   8  10        3.44        5.88      3.37 o
   4   8  10        1.63        3.10      3.42 o
   5   8  10        3.33        4.57      3.38 o
   0   9  10       11.23       11.48      4.58 o
   1   9  10        5.12       11.16      4.01 o
   2   9  10       16.30       22.55      3.10 o
   3   9  10        2.26        3.50      3.89 o
   4   9  10       18.30       16.36      3.59 o
   5   9  10        0.44        3.96      3.45 o
   0  10  10        0.21        1.09      5.74 o
   1  10  10        2.33        3.13      3.39 o
   2  10  10       13.16       12.30      3.88 o
   3  10  10        0.18        5.31      3.62 o
   4  10  10       24.27       20.65      3.44 o
   0  11  10        4.11        7.48      5.91 o
   1  11  10        0.43        4.26      3.47 o
   2  11  10        6.74        5.01      3.89 o
   3  11  10        1.94        6.80      3.76 o
   0  12  10        2.98        4.55      4.47 o
   1  12  10        2.32        4.37      3.13 o
   2  12  10        4.15        4.20      3.53 o
   1   0  11       79.31       86.20      4.54 o
   2   0  11      250.80      253.77      8.98 o
   3   0  11       67.04       63.74      4.20 o
   4   0  11        0.16        5.07      4.82 o
   5   0  11        0.71        9.72      5.58 o
   6   0  11        0.22        1.47      4.19 o
   7   0  11        5.42        7.41      4.41 o
   0   1  11      121.46      117.42      5.47 o
   1   1  11      266.86      252.94      4.40 o
   2   1  11      130.03      130.63      4.62 o
   3   1  11      251.04      247.99      4.57 o
   4   1  11       36.49       33.42      4.07 o
   5   1  11       23.84       28.22      3.10 o
   6   1  11        0.97        2.23      2.87 o
   7   1  11        1.74        0.68      2.83 o
   0   2  11      188.76      175.58      6.44 o
   1   2  11       50.00       51.04      3.22 o
   2   2  11       27.80       26.66      3.43 o
   3   2  11       92.75       85.01      3.88 o
   4   2  11       30.13       30.71      3.52 o
   5   2  11       20.92       19.06      3.02 o
   6   2  11       18.55       17.65      3.28 o
   7   2  11        3.50        3.96      3.29 o
   0   3  11       26.36       24.75      5.40 o
   1   3  11       22.16       25.32      3.09 o
   2   3  11       19.57       21.72      3.27 o
   3   3  11       16.50       15.56      3.03 o
   4   3  11       17.55       18.85      3.53 o
   5   3  11       11.57       16.54      3.15 o
   6   3  11        5.14        3.72      3.36 o
   0   4  11       11.34        9.25      3.53 o
   1   4  11        2.62        3.14      3.24 o
   2   4  11        2.97        4.76      3.49 o
   3   4  11        0.68        5.64      2.97 o
   4   4  11        6.16       10.49      2.99 o
   5   4  11       33.96       32.74      3.11 o
   6   4  11        0.88        4.15      3.01 o
   0   5  11        0.73        1.16      6.81 o
   1   5  11        7.90        2.91      3.94 o
   2   5  11       16.13       17.45      4.00 o
   3   5  11       41.00       39.57      3.40 o
   4   5  11        3.27        8.42      3.51 o
   5   5  11        1.75        2.90      2.90 o
   6   5  11        1.64        5.19      3.82 o
   0   6  11       20.17       16.91      4.91 o
   1   6  11        4.94        4.53      3.00 o
   2   6  11       42.19       37.12      3.76 o
   3   6  11        2.81        8.28      3.41 o
   4   6  11        5.12        5.62      3.72 o
   5   6  11        0.60        5.46      3.06 o
   6   6  11        1.54        2.12      3.23 o
   0   7  11       82.99       71.47      5.07 o
   1   7  11        9.87       14.07      3.98 o
   2   7  11       28.00       23.32      3.32 o
   3   7  11       10.95        9.69      3.61 o
   4   7  11        9.31        7.98      3.73 o
   5   7  11        3.43        6.52      3.44 o
   0   8  11        7.87        0.48      4.59 o
   1   8  11        2.18        5.22      3.23 o
   2   8  11        3.57        6.66      3.63 o
   3   8  11        1.06        8.10      3.40 o
   4   8  11        5.70        6.81      3.51 o
   5   8  11        0.28        3.94      3.47 o
   0   9  11        0.06       -1.15      4.55 o
   1   9  11        7.14        9.32      3.33 o
   2   9  11        1.39        0.47      3.32 o
   3   9  11        0.14        5.37      3.83 o
   4   9  11        1.98        2.68      3.50 o
   0  10  11        0.73        1.70      5.03 o
   1  10  11        4.98        6.66      3.69 o
   2  10  11        7.73        7.74      3.34 o
   3  10  11        2.89        9.63      3.30 o
   0  11  11        0.39        1.39      5.08 o
   1  11  11        9.48       12.97      4.30 o
   2  11  11        6.05        7.28      3.15 o
   0   0  12      897.05      940.04     12.62 o
   1   0  12      925.97      929.53     13.31 o
   2   0  12        0.95        5.23      5.64 o
   3   0  12      127.98      127.39      6.14 o
   4   0  12       45.74       44.70      4.36 o
   5   0  12        2.28        7.59      5.39 o
   6   0  12        4.24        2.32      4.22 o
   0   1  12        3.11        7.02      4.71 o
   1   1  12      412.21      404.83      6.80 o
   2   1  12      156.38      156.45      3.74 o
   3   1  12        3.10        2.51      3.07 o
   4   1  12       32.77       30.78      3.56 o
   5   1  12       34.00       32.58      4.46 o
   6   1  12        4.28        3.40      3.13 o
   0   2  12        1.43       -2.90      4.06 o
   1   2  12       30.11       33.44      3.66 o
   2   2  12       15.26       20.59      3.22 o
   3   2  12       20.37       20.74      3.22 o
   4   2  12        6.68       10.01      2.93 o
   5   2  12        8.16        8.67      3.69 o
   6   2  12        2.72        4.47      3.01 o
   0   3  12        0.32       -1.23      5.37 o
   1   3  12       14.44       13.43      2.85 o
   2   3  12       23.26       20.23      3.57 o
   3   3  12        5.00        7.91      3.52 o
   4   3  12        1.19       -0.69      3.50 o
   5   3  12        9.88        9.81      4.08 o
   6   3  12        0.85        3.02      2.91 o
   0   4  12        7.91       -0.16      5.62 o
   1   4  12        4.31        4.88      3.38 o
   2   4  12        4.13        2.78      3.21 o
   3   4  12       14.11       10.73      3.05 o
   4   4  12        0.60        4.93      3.46 o
   5   4  12        6.03        6.63      2.96 o
   6   4  12        4.42        4.62      3.68 o
   0   5  12        6.77        3.45      3.65 o
   1   5  12       39.86       34.09      5.04 o
   2   5  12        5.28        3.13      3.38 o
   3   5  12        2.76        9.41      4.17 o
   4   5  12       21.57       15.79      3.12 o
   5   5  12        4.07        2.33      2.69 o
   0   6  12       77.39       63.64      5.18 o
   1   6  12       47.33       37.72      3.24 o
   2   6  12       26.91       27.08      3.58 o
   3   6  12        3.26        4.11      3.61 o
   4   6  12        4.58        2.89      4.30 o
   5   6  12        1.48        2.68      3.60 o
   0   7  12        3.40        1.49      4.73 o
   1   7  12       10.54       12.39      3.28 o
   2   7  12       16.22       14.96      3.32 o
   3   7  12        4.66        6.82      3.43 o
   4   7  12        6.12        7.01      4.46 o
   5   7  12        0.80        1.83      3.52 o
   0   8  12        1.80        3.60      4.54 o
   1   8  12        4.89        5.07      3.12 o
   2   8  12        2.26        2.18      3.07 o
   3   8  12        3.93        2.16      3.92 o
   4   8  12        0.22       -0.91      3.50 o
   0   9  12        4.74       10.16      4.77 o
   1   9  12        4.83        8.84      4.22 o
   2   9  12        2.89        6.33      3.11 o
   3   9  12        0.02        4.70      3.52 o
   0  10  12        5.00        4.52      6.01 o
   1  10  12        2.97        5.74      3.26 o
   2  10  12        4.42        5.50      3.26 o
   3  10  12        1.94        4.17      4.11 o
   0  11  12       15.99       20.42      5.18 o
   1  11  12        6.99        2.81      3.97 o
   1   0  13      433.28      397.83      6.36 o
   2   0  13      128.49      128.99     10.87 o
   3   0  13      143.91      139.11      6.05 o
   4   0  13        1.89       11.22      4.41 o
   5   0  13        3.53        7.25      4.24 o
   6   0  13        7.98        7.87      3.92 o
   0   1  13       22.73       22.70      4.66 o
   1   1  13       30.54       35.08      3.28 o
   2   1  13       64.35       61.82      3.21 o
   3   1  13      109.63      115.41      4.43 o
   4   1  13       32.63       34.59      2.91 o
   5   1  13       16.71       14.30      4.24 o
   6   1  13        0.22        2.56      2.95 o
   0   2  13        7.39        8.86      4.53 o
   1   2  13       18.39       15.09      3.27 o
   2   2  13       16.75       15.41      3.39 o
   3   2  13       48.16       49.48      3.36 o
   4   2  13       18.55       16.20      4.07 o
   5   2  13       12.02       17.72      4.11 o
   6   2  13        3.10        5.88      3.05 o
   0   3  13        2.63        6.19      8.66 o
   1   3  13       17.63       19.32      3.36 o
   2   3  13        7.57        7.67      3.25 o
   3   3  13        1.82        3.12      3.21 o
   4   3  13        2.11        7.39      3.56 o
   5   3  13        0.04        2.70      3.60 o
   0   4  13        7.70       19.72      9.88 o
   1   4  13        2.49        5.60      3.02 o
   2   4  13        2.12        2.94      2.92 o
   3   4  13       13.63        7.84      3.56 o
   4   4  13       11.97       11.73      4.31 o
   5   4  13        0.35        1.52      3.42 o
   0   5  13        6.20        6.17      5.71 o
   1   5  13       12.33       11.50      3.03 o
   2   5  13       16.99       17.57      3.27 o
   3   5  13        5.85        1.07      3.34 o
   4   5  13        3.69        2.06      3.43 o
   5   5  13        0.06        0.51      3.38 o
   0   6  13       23.77       21.73      3.67 o
   1   6  13       39.80       39.83      3.37 o
   2   6  13       11.33       11.38      3.42 o
   3   6  13       11.46       18.42      3.79 o
   4   6  13        6.03        2.65      4.01 o
   5   6  13        0.59        3.63      3.56 o
   0   7  13        3.48        1.19      5.61 o
   1   7  13        6.77       12.01      4.12 o
   2   7  13        3.36        1.59      3.53 o
   3   7  13       14.69       12.32      3.40 o
   4   7  13        0.15        6.56      3.92 o
   0   8  13        0.94        1.25      5.93 o
   1   8  13        4.07        5.02      3.19 o
   2   8  13        1.51        1.61      3.78 o
   3   8  13        1.03        7.37      3.81 o
   0   9  13        0.04        6.06      5.71 o
   1   9  13        4.76        6.86      3.37 o
   2   9  13        1.81        0.19      3.92 o
   3   9  13        1.53        2.09      3.65 o
   0  10  13        2.47        0.51      6.20 o
   1  10  13        0.09       -0.68      3.34 o
   0   0  14        3.87       -5.67      8.27 o
   1   0  14      162.52      167.11      7.95 o
   2   0  14       64.97       74.45      4.76 o
   3   0  14        9.95       15.77      5.34 o
   4   0  14        1.41        5.62      4.66 o
   5   0  14       17.86        8.19      6.10 o
   0   1  14      127.68      125.24      6.17 o
   1   1  14       16.62       10.78      3.58 o
   2   1  14        9.95        7.26      3.21 o
   3   1  14       47.72       46.40      3.45 o
   4   1  14       25.25       24.33      3.16 o
   5   1  14        5.14        3.58      3.09 o
   0   2  14        1.80        7.51      5.59 o
   1   2  14       10.44        9.57      3.27 o
   2   2  14       20.24       20.49      3.63 o
   3   2  14       13.13       17.80      3.12 o
   4   2  14       17.63       19.50      3.66 o
   5   2  14       11.06       12.09      3.50 o
   0   3  14        7.50        5.84      3.87 o
   1   3  14       10.28        9.22      3.12 o
   2   3  14        0.79        1.78      3.03 o
   3   3  14        0.24        5.47      3.24 o
   4   3  14        0.15        1.62      3.71 o
   5   3  14        5.31        4.99      3.96 o
   0   4  14        0.10        6.31      5.76 o
   1   4  14        5.04        9.40      3.24 o
   2   4  14        2.01        2.89      3.55 o
   3   4  14        2.68        6.18      3.62 o
   4   4  14        4.38        2.27      3.28 o
   5   4  14        0.25        4.95      3.49 o
   0   5  14       12.72       16.93      9.23 o
   1   5  14        0.57        1.85      2.82 o
   2   5  14        4.32        5.42      3.28 o
   3   5  14        1.49        1.67      4.26 o
   4   5  14        0.99        3.37      3.37 o
   0   6  14        4.89        6.40      7.87 o
   1   6  14       24.89       19.12      3.33 o
   2   6  14        3.32        4.93      4.04 o
   3   6  14        0.17        2.71      3.48 o
   4   6  14        2.14        0.87      3.58 o
   0   7  14        5.13       -1.54      4.04 o
   1   7  14        6.58        6.21      3.31 o
   2   7  14        9.26       10.66      3.78 o
   3   7  14        6.67        6.03      4.40 o
   0   8  14        1.38        1.24      6.11 o
   1   8  14        2.47        1.19      3.22 o
   2   8  14        0.57        2.33      3.58 o
   3   8  14        2.71        1.80      3.82 o
   0   9  14        0.97        9.52      6.31 o
   1   9  14        1.03        3.85      3.57 o
   1   0  15        9.48       14.64      5.66 o
   2   0  15       10.19        9.74      4.22 o
   3   0  15       26.02       23.53      4.21 o
   4   0  15        6.93        7.96      4.98 o
   0   1  15        1.47        4.25      3.94 o
   1   1  15        1.31        0.84      3.25 o
   2   1  15       11.09       13.39      3.34 o
   3   1  15       12.12       14.02      4.10 o
   4   1  15       18.16       18.38      3.47 o
   0   2  15        0.23        8.87     13.01 o
   1   2  15        0.30        4.79      3.30 o
   2   2  15        4.05        8.97      3.33 o
   3   2  15        1.24        3.50      3.31 o
   4   2  15        7.28        4.01      3.25 o
   0   3  15        1.12        5.56      4.95 o
   1   3  15        1.38       -0.96      2.82 o
   2   3  15        3.42        6.02      3.85 o
   3   3  15        2.04        6.44      2.77 o
   4   3  15        0.41       -0.60      3.50 o
   0   4  15        1.42        0.33      4.11 o
   1   4  15        0.77        3.91      3.43 o
   2   4  15        3.14        5.08      3.63 o
   3   4  15        2.55        5.24      4.65 o
   4   4  15        2.66        3.30      3.55 o
   0   5  15        0.30       -0.18      5.68 o
   1   5  15        1.50        8.57      3.70 o
   2   5  15        1.82        2.92      3.30 o
   3   5  15        0.29        0.63      4.01 o
   0   6  15        0.44       -0.01      5.80 o
   1   6  15        0.02        1.13      2.95 o
   2   6  15        4.02        0.36      3.84 o
   3   6  15        4.37        3.99      3.66 o
   0   7  15        1.76        4.18      4.93 o
   1   7  15        0.73        1.82      3.33 o
   2   7  15        0.72        3.56      4.33 o
   0   8  15        1.25       -0.35      4.30 o
   1   8  15        1.32        4.30      3.89 o
   0   0  16       20.72       30.89      5.84 o
   1   0  16        3.43        4.18      4.78 o
   2   0  16        0.75        1.44      9.33 o
   3   0  16        5.33        8.46      5.05 o
   4   0  16        0.07       -2.67      4.34 o
   0   1  16        0.18        7.14      3.88 o
   1   1  16        0.55        1.95      2.99 o
   2   1  16       11.41       10.25      3.24 o
   3   1  16        8.67       10.86      3.40 o
   4   1  16        0.21        0.80      3.85 o
   0   2  16        0.64       -0.89      5.89 o
   1   2  16        2.43        3.39      3.43 o
   2   2  16        5.02        5.41      4.17 o
   3   2  16        0.84        6.90      3.84 o
   0   3  16        3.85       -1.04      5.91 o
   1   3  16        4.78       10.20      3.74 o
   2   3  16        0.49        1.34      3.11 o
   3   3  16        0.35        3.77      3.87 o
   0   4  16        1.63        8.16      5.88 o
   1   4  16        0.35        5.73      3.42 o
   2   4  16        2.03        1.61      2.98 o
   3   4  16        2.44        1.90      3.29 o
   0   5  16        0.00        4.57      4.13 o
   1   5  16        0.13        1.97      3.44 o
   2   5  16        1.62        4.63      3.52 o
   0   6  16        0.08        3.79      4.94 o
   1   6  16        1.63        4.85      3.54 o
   1   0  17        1.11        5.64      4.89 o
   2   0  17       10.65       11.15      5.12 o
   0   1  17       10.52       10.43      4.90 o
   1   1  17        1.65        5.27      3.45 o
   2   1  17        8.26       13.71      3.56 o
   0   2  17       25.21       17.20      5.30 o
   1   2  17        2.52        3.55      3.47 o
   2   2  17        1.03        0.88      3.29 o
   0   3  17        9.31       18.38      6.21 o
   1   3  17        4.55        5.99      3.58 o
   2   3  17        1.77        0.96      3.88 o
   0   4  17        5.59        7.67      5.00 o
   1   4  17        1.91        3.37      3.55 o
 
